# Supplementary material for: Characterization of In Vivo Function(s) of Members of the Plant Mitochondrial Carrier Family
Source: Biomolecules. 2020 Aug 24;10(9):1226. doi: 10.3390/biom10091226 (PMC7565455; doi:10.3390/biom10091226)
Supplement: Supplementary file 1 [file biomolecules-10-01226-s001.xls]

## Sheet: Dataset retrieved from BAR
Supplementary table 1. Mitochondrial carrier member family gene expression data retrieved from Bio-Analytical Resource for Plant Biology (http://bar.utoronto.ca/) by using e-Northerns w. Expression Browser (http://bar.utoronto.ca/affydb/cgi-bin/affy_db_exprss_browser_in.cgi) used to building gene expression described in Figure 1. Values presented in log2 ratio (a-d) and absolute (e)
SHOOT TISSUE (a)	Cold Stress 0.5 h	Cold Stress 1 h	Cold Stress 3h	Cold Stress 6 h	Cold Stress 12 h	Cold Stress 24 h	Osmotic Stress 0.5 h	Osmotic Stress 1 h	Osmotic Stress 3h	Osmotic Stress 6 h	Osmotic Stress 12 h	Osmotic Stress 34 h	Salt Stress 0.5 h	Salt Stress 1 h	Salt Stress 3 h	Salt Stress 6 h	Salt Stress 12 h	Salt Stress 24 h	Drought Stress 0.25 h	Drought Stress 0.5 h	Drought Stress 1 h	Drought Stress 3 h	Drought Stress 6 h	Drought Stress 12 h	Drought Stress 24 h	Oxidative Stress 0.5 h	Oxidative Stress 1 h	Oxidative Stress 3 h	Oxidative Stress 6 h	Oxidative Stress 12 h	Oxidative Stress 24 h	UV-B Stress 0.25 h	UV-B Stress 0.5 h	UV-B Stress 1 h	UV-B Stress3 h	UV-B Stress 6 h	UV-B Stress 12 h	UV-B Stress 24 h	Wounding Stress 0.25 h	Wounding Stress 0.5 h	Wounding Stress 1 h	Wounding Stress 3 h	Wounding Stress 6 h	Wounding Stress 12 h	Wounding Stress 24 h	Heat Stress 0.5 h	Heat Stress 1 h	Heat Stress 3 h	Heat Stress 4 h
AT1G07025	1.81967	0.226509	-0.0439433	0.111031	-0.0892673	0.111031	2.44095	-0.494109	0.454176	-0.836501	-2.05889	0.0426443	1.67356	-0.0439433	0.226509	-0.915936	-1.55639	-1.59946	-1.2863	1.56071	0	-0.535332	-2.05889	0.298658	-1.12029	1.61824	-0.340075	-1	-1.8365	-0.494109	-0.577767	-1.12029	1.05658	0.389567	-1.78588	-0.643856	-0.340075	0.545968	-0.621488	0.0703893	0.495695	-0.120294	-0.104697	-0.200913	0.604071	1.63691	0.632268	-0.358454	-0.395929
AT1G07030 MIT2	-0.0291463	-0.395929	-0.0892673	-0.286304	-0.713119	0.0840643	-0.321928	-0.321928	0.286881	0.356144	0.263034	0.411426	-0.810966	-0.268817	-0.0291463	0.189034	0.321928	0.111031	0.62293	0.189034	0.124328	0.137504	0.137504	0.163499	0.137504	-0.184425	0	-0.0439433	0.485427	0.545968	1.02148	0.0426443	-0.473931	-0.200913	1.03562	1.0635	0.389567	-0.0144996	-0.200913	-0.514573	0.250962	0.0565835	0.124328	-0.120294	-0.888969	0.111031	-0.494109	-0.286304	0.286881
AT1G14140 UCP3	0.0976108	0.189034	0.111031	-0.454032	-0.810966	-0.915936	0.321928	-0.168123	-0.0892673	-0.321928	-0.599462	-0.494109	0.124328	-0.152003	0.0143553	0.124328	0.0285692	0.0976108	0.0285692	-0.321928	-0.120294	-0.0588937	-0.0291463	-0.168123	0.0565835	-0.0439433	0	0.201634	-0.0291463	-0.0291463	-0.120294	-0.104697	0.0840643	-0.358454	-0.494109	-0.358454	-0.152003	-0.120294	0	-0.136062	0.0565835	0.0840643	-0.104697	-0.234465	-0.152003	-0.0439433	0.137504	0.62293	0.275007
AT1G14560 COAC1	-0.0291463	-0.340075	-0.286304	-0.0588937	-0.0892673	0	-0.358454	-0.0588937	0.0840643	0.176323	-0.286304	-0.358454	-0.340075	-0.268817	0.15056	0.321928	-0.0740006	-0.104697	0.344828	0.31034	-0.0144996	0.0703893	0.0285692	-0.0588937	-0.358454	0.163499	-0.0144996	0.176323	0.0976108	-0.0892673	-0.268817	0.333424	0.31034	0	0.263034	0.333424	-0.268817	-0.217591	0.15056	0.201634	0.0426443	0.0840643	0.176323	-0.0588937	-0.104697	0.275007	-0.434403	0.250962	0.189034
AT1G25380 NDT2	-0.152003	-0.286304	-0.152003	-0.862496	-0.836501	-0.234465	-0.184425	-0.168123	0.0143553	-0.234465	-0.120294	0.0143553	0	0	-0.0144996	-0.168123	0.238787	0.443607	0.0976108	-0.0740006	-0.340075	0.0703893	-0.104697	-0.0439433	0.0976108	-0.0144996	-0.251539	0.163499	-0.104697	0.0426443	0.0143553	0	-0.0144996	-0.120294	0.124328	-0.104697	0	0.124328	-0.136062	-0.0291463	-0.217591	0.163499	0.0143553	0.111031	-0.0291463	0.163499	-0.473931	-0.251539	-0.599462
AT1G34065 SAMC2	0.367371	0.0976108	-0.217591	0.15056	-0.736966	-0.666576	0.201634	-0.120294	-0.0892673	-0.0588937	-0.915936	-1.47393	0.613532	0.0426443	0.176323	-0.0439433	-0.0740006	-0.494109	0.475085	0.0143553	-0.340075	0.201634	0.263034	-0.0144996	0.0565835	0.0565835	-0.120294	0.15056	0.124328	-0.136062	-0.0588937	0.214125	-0.621488	-0.340075	-0.415037	-0.268817	-0.234465	-0.340075	0.189034	0.238787	-0.761213	0.443607	0.0703893	0.0703893	-0.321928	0.0703893	-0.0439433	0.0840643	0.641546
At1G80300 NTT1	0.0976108	-0.340075	0.0426443	0.214125	0.0143553	-0.621488	-0.120294	-0.120294	0.0976108	0.189034	0.847997	0.432959	-0.268817	0	0.201634	-0.0439433	0.411426	-0.0291463	0.594549	0.0285692	0.0976108	0.238787	0.137504	0.298658	-0.120294	-0.0740006	0.226509	0.536053	0.545968	0.613532	0.263034	0.189034	-0.234465	0.31034	0.748461	0.0703893	0.0840643	-0.286304	0.0976108	-0.168123	-0.152003	-0.268817	-0.200913	0.250962	-0.556393	0.176323	0.0285692	0.111031	0.15056
AT1G78180	0.799087	0.124328	0	-0.599462	-1.08927	-1.59946	0.0565835	0.0565835	-0.68966	-1.08927	-1.47393	-1.88897	0.15056	-0.0144996	-0.168123	-0.643856	-0.68966	-1.4344	0.422233	-0.104697	-0.104697	-0.152003	-0.340075	-0.184425	-0.340075	0.0285692	-0.104697	0.0840643	-0.168123	0.176323	-0.535332	0.31034	0.263034	-0.0892673	-0.599462	-1.05889	-0.321928	-0.454032	-0.200913	-0.395929	-0.535332	-0.0291463	-0.0588937	-0.152003	-0.234465	0.263034	-0.761213	-1.25154	0.250962
AT1G79900 BAC2	-0.251539	1.83996	-0.200913	-1.12029	-0.0291463	0.422233	-0.286304	2.05658	1.72247	2.44361	5.18468	5.42794	0.356144	2.10769	1.64155	1.52607	1.60407	2.90304	-0.136062	0.678072	1.58015	0.344828	-0.943416	-0.37707	1.43829	-1.2863	0.879706	0.704872	-0.643856	0.356144	-0.666576	-0.200913	0.0285692	2.03562	-0.0588937	-0.415037	-0.217591	0.31034	-0.304006	0.536053	0.545968	0.411426	-0.120294	0.286881	0.475085	-0.862496	0.344828	-1.25154	-0.736966
AT2G17270 PHT3;3	0.443607	-0.473931	-0.535332	-0.514573	0.0703893	1.12433	0.0565835	0.0426443	-0.0439433	-0.0439433	0.137504	0.475085	0.163499	-0.321928	-0.340075	0.137504	-0.0588937	0.163499	0.344828	0.584963	-0.0144996	-0.0588937	-0.0588937	0.0285692	0.275007	0.163499	0.0143553	-0.268817	-0.152003	-0.0439433	0.411426	0.298658	0.378512	1.09085	0.704872	0.505891	0.356144	0.584963	0.124328	0	-0.200913	-0.0740006	0.0426443	-0.168123	-0.0291463	0.333424	-1.02915	-0.761213	0.475085
AT2G22500 DIC1	-0.340075	-0.0144996	3.59216	3.43162	3.63343	6.031	0.739848	2.99639	3.04614	2.11437	2.79077	3.84699	-0.184425	0.389567	0.604071	0.757023	1.21412	3.24184	0.555816	3.26153	2.75275	-0.136062	-0.761213	0.321928	0.526069	0.432959	0.189034	0.0143553	-0.0291463	0.695994	2.11437	2.4957	2.81762	3.0072	3.06523	1.0072	0.137504	0.925999	3.36317	4.11187	3.57773	1.29866	0.0976108	-0.0892673	0.632268	-0.321928	-1.78588	-1.08927	-0.494109
AT2G26360	0.584963	-0.0740006	-0.268817	-0.643856	0.495695	0.124328	0.226509	0.163499	0.0143553	-0.888969	-0.473931	-0.514573	0.263034	0.356144	0.189034	0.137504	-0.0291463	-0.200913	-0.556393	0.250962	0.0565835	0.411426	-0.200913	0.0143553	0.0143553	-0.104697	0.0285692	0.0703893	-0.200913	0.0285692	-0.200913	-0.184425	-0.268817	0.0143553	-0.0892673	-1.08927	-0.494109	0	-0.0144996	0.321928	0.226509	0.286881	-0.736966	0.286881	0.263034	0.250962	0.0976108	0.0426443	-0.0892673
AT2G30160 MIT1	0.286881	-0.168123	0.124328	0.15056	0.214125	-0.136062	0	-0.168123	-0.68966	-0.971431	-0.473931	-1.02915	-0.415037	-0.251539	-0.473931	-0.200913	-0.0439433	0.15056	0.0703893	-0.0588937	0.0840643	0.0703893	-0.0439433	0.15056	-0.0291463	-0.120294	0.0285692	0.344828	0.443607	0.275007	0.505891	-0.184425	0.201634	0.124328	0.0976108	-0.473931	-0.268817	-0.120294	-0.120294	-0.104697	0.0143553	-0.304006	-0.340075	-0.184425	-0.434403	-0.0291463	0.201634	1.03562	0.575312
AT2G33820 BAC1	-0.104697	0.0840643	-0.217591	-0.136062	-0.152003	-0.168123	0.0565835	0.111031	-0.304006	-0.304006	-0.395929	-0.643856	-0.0439433	0.263034	-0.0740006	-0.184425	-0.0588937	0.0976108	-0.286304	-0.0439433	0.0285692	0.400538	-0.0291463	-0.0892673	0.250962	-0.152003	-0.104697	0.214125	0.0426443	0.15056	0.201634	-0.0588937	-0.304006	-0.0439433	-0.736966	-1.35845	-0.136062	-0.0291463	-0.104697	-0.713119	-0.395929	0.0285692	-0.234465	-0.200913	0.389567	-0.0439433	0.443607	-0.152003	0.226509
AT2G35800 SAMTL	0.0426443	0.367371	0.604071	0.831877	0.321928	-0.535332	0.124328	0.378512	-0.251539	-0.434403	-0.836501	-1.32193	0.333424	0.400538	-0.251539	-0.494109	-0.599462	-1	0.0840643	0.214125	0.773996	0.485427	0.226509	0.137504	-0.473931	-0.152003	0.201634	0.704872	0.367371	0.432959	-0.184425	-0.168123	-0.340075	0.0143553	-0.454032	-0.473931	-0.136062	-0.494109	-0.268817	-0.358454	-0.514573	-0.0144996	-0.152003	0.0285692	-0.358454	0	0.0426443	0.0285692	0.378512
AT2G37890	-0.104697	-0.340075	-0.785875	-0.184425	-0.0144996	0.918386	0.286881	-0.454032	-0.37707	0.31034	0.0703893	0.263034	-0.0740006	-0.0892673	-0.37707	0.250962	0.495695	0.367371	0.163499	0.389567	0.0426443	-0.37707	-0.152003	-0.120294	-0.0291463	0.0143553	-0.340075	-0.514573	0.137504	-0.104697	0.443607	0.275007	0.411426	0.275007	1.61353	1.18903	0.565597	0.250962	0.275007	0.0703893	-0.340075	-0.0439433	0.298658	0.263034	0.344828	0.275007	-0.810966	-0.136062	1.61824
AT2G39970 PXN	-0.0144996	-0.268817	-0.217591	-0.251539	-1.18442	-0.473931	-0.286304	-0.340075	-0.0892673	0.526069	0.0703893	0.863938	-0.0892673	-0.268817	-0.454032	0.422233	-0.0588937	0.475085	0.15056	-0.200913	-0.340075	0.0143553	0.275007	0.0426443	-0.184425	0.0976108	0.0565835	-0.136062	0.298658	-0.168123	-0.168123	0.333424	-0.168123	0	0.15056	0.757023	0.111031	0.238787	0	-0.0588937	0.0565835	0.163499	0.333424	-0.152003	0.344828	-0.152003	-0.621488	-0.621488	0.0143553
AT2G47490 NDT1	0.505891	-0.577767	0.389567	1.80323	1.28688	-0.736966	-0.395929	-0.234465	-0.234465	0.0840643	-0.136062	-0.785875	-0.321928	-0.0892673	-0.0144996	0.799087	0.0565835	-0.251539	1.22651	0.555816	-0.454032	0.0565835	-0.0588937	0.0703893	0	0.0703893	0.0143553	0.0565835	0.505891	0.250962	-0.251539	0.687061	0.356144	-0.0588937	-0.473931	0.263034	-0.104697	-0.434403	0.0976108	-0.0291463	-0.0588937	0.163499	-0.0740006	0	-0.599462	0.411426	-2.05889	-1.08927	-0.599462
AT3G05290 PNC1	0.189034	0.0143553	-0.599462	-0.395929	-0.915936	-0.415037	0.111031	0.176323	0.389567	0.748461	1.29278	1.23879	0.124328	0.163499	0.432959	0.613532	0.790772	0.790772	-0.494109	-0.0439433	0	0.432959	0.263034	-0.0144996	-0.168123	-0.0439433	-0.0588937	0.214125	0.275007	0.214125	-0.136062	-0.556393	0.124328	0.0703893	0.0703893	0.411426	0.15056	-0.286304	0.214125	0.286881	0.344828	0.344828	0.286881	-0.200913	-0.0740006	0.0840643	0.333424	0.333424	0.62293
AT3G08580 AAC1	-0.0588937	-0.200913	0.238787	-0.0892673	0.389567	0.495695	0.214125	0.111031	0.238787	-0.514573	-0.168123	-0.494109	0.176323	0.0426443	-0.136062	-0.321928	0.0976108	0.163499	0.422233	0.333424	0.0285692	-0.0291463	-0.473931	0.238787	-0.0291463	0.333424	0.0840643	0.201634	-0.200913	0.0285692	0.0143553	0.15056	0.0976108	0.176323	0.356144	0.0143553	0.389567	-0.200913	0.389567	0.263034	0.378512	-0.0144996	-0.0439433	0.321928	-0.0892673	0.137504	-0.0439433	0	-0.37707
AT3G20240	0.263034	-0.599462	-0.454032	-0.713119	-0.0439433	0.887525	0.111031	0	-0.304006	-0.535332	-1.21759	-0.304006	-0.0291463	-0.200913	-0.454032	-0.268817	-0.286304	-0.0291463	0.516015	0.214125	-0.473931	-0.358454	-0.340075	-0.599462	-0.0588937	0.124328	0.0565835	-0.268817	0.0840643	-0.168123	0.367371	0.367371	0.0565835	-0.0892673	0.15056	0.111031	0.0285692	0.176323	-0.120294	-0.268817	-0.358454	0.238787	0.286881	-0.473931	0.0840643	0.389567	-0.514573	0.485427	0.238787
AT3G21390	0.505891	0	0.411426	0.659925	-0.120294	-1.35845	-0.286304	-0.37707	-0.321928	-0.0588937	-0.251539	-0.68966	-0.0740006	0.0426443	0.214125	0.31034	-0.200913	-0.621488	0.807355	-0.0439433	-0.0439433	-0.104697	0.124328	0.15056	-0.200913	-0.268817	-0.0892673	0.238787	0.124328	0.0285692	-0.514573	0.378512	0.137504	0.83996	0.250962	-0.473931	-0.434403	-0.736966	-0.152003	-0.454032	-0.494109	-0.152003	-0.168123	-0.217591	-0.37707	0.0703893	-0.888969	-1.39593	-0.556393
AT3G48850 PHT3;2	-1	-0.599462	0.111031	0.0703893	0.454176	0.545968	1.0072	-0.152003	4.25701	4.22805	2.79909	4.15218	-0.971431	-0.643856	-0.104697	0.847997	0	1.89918	1.24489	-0.120294	-0.200913	0.163499	0.695994	0.422233	0.731183	-0.152003	-1.4344	0.731183	0.226509	1.15704	4.79649	1.87578	0.879706	0.0285692	5.76421	6.82947	1.97453	2.06005	2.14405	-0.836501	0.321928	-0.0740006	1.37851	0.739848	2.16672	-0.643856	-1.39593	-0.514573	0.963474
AT3G51870	-0.251539	-1	0.0565835	-0.168123	0.0565835	-0.152003	-0.0892673	-0.104697	-1.55639	-1.94342	-1.39593	-1.152	-0.0291463	-0.251539	-1.32193	-1.51457	-1.18442	-0.862496	0.613532	0.0703893	-0.234465	-0.915936	-0.943416	-0.0144996	-0.217591	0.432959	0.0426443	-0.286304	-0.340075	-0.358454	-0.0439433	-0.0892673	-0.37707	0.400538	-0.251539	-0.761213	0.678072	0.275007	0.565597	0.505891	0.176323	-0.621488	-0.37707	-0.0291463	-0.184425	-0.0588937	-0.621488	-0.234465	0.807355
AT3G53940	0	-0.494109	0.163499	0.62293	0.956057	1.43829	-0.168123	0.0285692	-0.535332	-0.915936	-1	-1.78588	-0.251539	0.0143553	-1.12029	0	0.238787	-0.104697	0.495695	0.367371	-0.0740006	0.111031	-1	-0.434403	-0.120294	-0.286304	0.111031	-0.473931	0.201634	0.464668	0.847997	0.344828	-0.286304	-0.217591	1.45418	1.31615	0.978196	0.0976108	-0.358454	0.411426	-0.0892673	0.111031	0.411426	0.695994	0.15056	0.321928	-0.836501	1.46467	2.15381
AT3G54110 UCP1	0.378512	0.163499	-0.152003	0.0703893	-0.454032	0.226509	0.422233	0.189034	0.389567	0.124328	-0.104697	0.0565835	0.176323	0.0426443	-0.304006	-0.104697	0.137504	0.356144	-0.0588937	0.31034	0.0703893	0.214125	0.0565835	0.15056	0	0.238787	0.0840643	-0.168123	0.0426443	0.176323	0.485427	0.214125	0.454176	0.201634	0.815575	1.28688	0.367371	-0.0740006	0.189034	0.189034	0.15056	0.111031	0.250962	0.356144	0.275007	0.0840643	0.0143553	-0.494109	-0.217591
AT3G55640	0.263034	0.0285692	0.286881	0.176323	0.238787	0.773996	0.124328	0.0703893	0.495695	0.632268	1.37851	1.24489	0.0285692	0.189034	0.275007	0.286881	0.422233	0.454176	0.0976108	0.555816	0.333424	0.137504	0.137504	0.214125	-0.120294	-0.152003	-0.0144996	-0.184425	-0.0588937	0.0285692	0.15056	-0.0144996	-0.0892673	0	0.275007	0.464668	-0.120294	-0.0740006	-0.0892673	0.757023	1.33914	0.31034	0.124328	0.275007	-0.120294	0.137504	-0.415037	0.15056	0.15056
AT4G01100 ADNT1	0.0976108	0.0840643	0.275007	0.250962	-0.304006	-0.168123	0.250962	0.111031	0.176323	-0.0588937	0.0285692	0.124328	0	0.137504	0.238787	0.356144	0.286881	0.641546	0.15056	0.432959	0.333424	0.31034	-0.0740006	-0.104697	0.0976108	-0.104697	0.0565835	0.422233	0.286881	0.298658	0.575312	-0.321928	-0.0291463	-0.340075	-0.0740006	0.163499	-0.0588937	-0.136062	-0.0588937	-0.286304	-0.268817	0.0143553	-0.321928	-0.268817	-0.556393	0.238787	0	0.250962	-0.494109
AT4G11440	0.286881	-0.358454	-0.0588937	-0.104697	1.19535	-0.473931	0.275007	-0.234465	-0.0740006	-0.358454	0.275007	-1.08927	0.367371	-0.358454	0.422233	0.422233	1.13093	-0.286304	-0.358454	-0.915936	-0.577767	0.214125	-0.68966	0.831877	-0.454032	0.0426443	-0.0740006	0.250962	-0.200913	0.432959	-0.434403	-0.286304	-0.556393	-0.321928	0.565597	0.111031	0.790772	-0.268817	-0.286304	0.411426	0.422233	0.565597	0.238787	0.594549	-2.8365	0.669027	-0.268817	0.137504	0.722466
AT4G15010	-0.200913	-0.234465	-0.599462	-0.415037	-0.713119	0.333424	0.0840643	0.0840643	-0.0892673	0.137504	0.505891	0.782409	0.111031	0.0703893	0.0426443	0.536053	0.344828	0.695994	0.201634	-0.340075	-0.454032	-0.168123	0.0285692	-0.0291463	0.250962	0.176323	-0.184425	-0.415037	-0.0740006	-0.104697	0.124328	0.333424	0.0703893	-0.251539	-0.0740006	0.367371	0.176323	0.495695	-0.120294	-0.321928	-0.0892673	-0.340075	0.333424	0.214125	0	0	-0.621488	-0.666576	0.275007
AT4G24570 DIC2	0.516015	3.79077	6.192	4.5509	2.49825	1.66903	1.1375	3.63227	1.84398	0.831877	1.91456	0.250962	-0.494109	-0.200913	0.831877	0.823749	1.90689	0.970854	0.604071	1.62293	3.3147	-0.200913	-0.621488	0.887525	0.214125	-0.494109	-0.37707	0.432959	-0.0439433	2.43296	1.30451	1.8953	2.41143	4.38474	3.08916	0.432959	0.475085	0.214125	2.3505	2.53605	2.36177	0.704872	0.0143553	0.887525	0.863938	-2.47393	-0.599462	0.238787	-0.0439433
AT4G26180 COAC2	-0.0144996	-0.268817	-0.971431	-0.358454	0	0.575312	0.31034	-0.120294	0.0565835	0.731183	0.62293	0.831877	0.275007	-0.184425	0.214125	0.333424	0.485427	0.687061	-0.514573	0.0703893	-0.321928	-0.304006	0.367371	-0.37707	-0.321928	0.0426443	-0.0291463	-0.168123	-0.152003	-0.494109	0.485427	0.757023	0.485427	-0.321928	-0.120294	0.400538	-0.577767	0.0285692	0.333424	-0.200913	-0.200913	0.0840643	0.31034	-0.268817	1.04264	0.0976108	-0.200913	-0.556393	0.250962
AT4G27940 MTM1	0.226509	0.176323	0.879706	1.79909	2.55336	3.16027	0	-0.136062	1.37295	0.918386	0.879706	1.08406	0.0426443	0.0840643	0.963474	0.516015	0.695994	1.04963	-0.104697	0.823749	0.713696	0.321928	-0.0740006	0.286881	0.411426	0.0840643	0.263034	0.356144	-0.120294	-0.104697	1.07724	-0.0892673	0.250962	1.11103	3.01436	2.25701	0.0143553	-0.0892673	0.0285692	1.02857	1.07039	0.298658	-0.268817	-0.184425	0.111031	0.189034	0.678072	1.82375	-0.200913
AT4G28390 AAC3	0.214125	-0.251539	-0.234465	0.475085	0.275007	-0.415037	0.176323	-0.0291463	0.941106	1.76129	1.8953	1.89918	-0.200913	0.0703893	0.214125	0.713696	0.333424	0.956057	-0.251539	-0.0439433	-0.120294	-0.184425	0.238787	0.344828	0.443607	-0.713119	-0.494109	0.0840643	0.378512	0.454176	0.831877	0.0285692	0.263034	0.0565835	1.926	3.13586	1.1177	1.50589	-0.104697	-0.577767	-0.217591	-0.535332	0.0565835	0.823749	0.400538	-0.0740006	1.76553	2.68482	1.25701
AT4G32400 TBT1	0.516015	0.516015	0.0565835	1.26303	1.86394	1.94111	0.831877	0.0565835	-0.535332	-1.12029	-0.915936	-0.836501	0.659925	-0.251539	-0.514573	-0.535332	0.0285692	-0.434403	0.321928	0.594549	0.0285692	0.0426443	-0.514573	-0.0291463	-0.473931	0.650765	0.495695	-0.304006	-0.286304	-0.136062	-0.168123	0.124328	0.226509	0.0426443	0.731183	0.411426	-0.0144996	-0.810966	-0.0439433	0.713696	0.941106	0.516015	-0.0892673	-0.200913	-0.0588937	0.464668	-0.168123	0.422233	0.731183
AT4G39460 SAMC1	0.356144	-0.0439433	-0.0144996	0.0840643	-0.234465	-0.217591	0.214125	0.15056	-0.120294	-0.888969	-1	-1.32193	0.201634	0.0703893	-0.0291463	-0.599462	-0.37707	-0.358454	0.432959	0.669027	0.454176	0.704872	-0.136062	0	0.226509	0.286881	-0.0439433	0.871844	0.613532	0.695994	0.722466	0.201634	-0.0291463	0.0143553	0.0426443	-0.736966	-0.0740006	0.226509	0.411426	-0.0892673	-0.395929	-0.494109	-0.514573	-0.104697	-0.217591	0.575312	0.0976108	0.15056	0.124328
AT5G01340 SFC1	0.137504	-0.304006	0.555816	0.910733	0.765535	1	0.176323	0.536053	-0.184425	-0.415037	-0.434403	-0.666576	-0.0740006	-0.0892673	0.15056	0.367371	1.04264	0.485427	0.124328	0.411426	0.0703893	-0.152003	-0.358454	0.286881	-0.234465	0.31034	-0.120294	-0.415037	-0.200913	0.0565835	0.584963	0.871844	0.847997	0.344828	0.0143553	0.659925	0.799087	-0.415037	0.650765	0.189034	-0.200913	-0.217591	0.124328	0.516015	-0.0291463	-0.136062	-0.358454	0.250962	0.0840643
AT5G01500 TAAC	0.250962	-0.217591	-0.251539	-0.321928	-0.0588937	-0.304006	0.163499	0.0565835	0.641546	0.687061	-0.184425	-0.152003	0.111031	-0.120294	0.321928	0.137504	0.367371	0.226509	-0.0291463	0.356144	0.0976108	1.23266	-0.168123	0.286881	0.226509	0.214125	-0.168123	0.137504	-0.358454	-0.0144996	0.286881	0.0565835	-0.120294	-0.0740006	0.782409	0.790772	0.298658	-0.473931	0.0285692	0.124328	0.400538	0.650765	-0.0144996	-0.0892673	0.163499	0.0703893	-0.514573	-1.18442	-0.713119
AT5G07320 APC3	0.214125	-0.415037	0.0426443	-0.514573	-0.0740006	-0.0144996	0.163499	-0.0892673	-0.473931	-1	-1.12029	-0.888969	0.111031	0.111031	0	-0.785875	-0.577767	-0.514573	0.238787	0.910733	0.485427	0	-0.251539	-0.152003	0.275007	-0.0144996	-0.120294	-0.168123	-0.234465	-0.0588937	-0.0588937	-0.120294	-0.104697	-0.200913	-0.152003	-0.810966	-0.434403	-0.454032	-0.304006	0.475085	0.378512	0.201634	-0.0740006	0.0565835	0.443607	0.124328	-0.268817	-0.340075	0.137504
AT5G09470 DIC3	-0.943416	-0.0144996	0.356144	0.887525	0.978196	0.485427	-0.535332	-0.234465	0.344828	0.0703893	1.24489	-0.943416	-1.152	-0.836501	-0.556393	0.495695	0.422233	-2.32193	-0.599462	-1.02915	-0.120294	-1.47393	-0.304006	0.344828	-0.556393	-1.51457	-0.971431	-0.0892673	-0.494109	0.137504	-0.434403	-0.68966	-1.2863	0.238787	0.0976108	-0.304006	0.0565835	-0.104697	-0.104697	-0.268817	0.298658	0.367371	1.08406	0.757023	0	-0.268817	0.0426443	0.163499	-0.514573
AT5G13490 AAC2	0.0565835	-0.785875	0.443607	0.650765	0.378512	-0.761213	0.411426	0.111031	0.807355	1.04264	1.80735	1.61353	-0.0144996	-0.643856	-0.168123	0.62293	1.76977	1.87184	0.773996	0.594549	-0.321928	0.411426	0.0285692	0.799087	-0.234465	0.432959	-0.0892673	0.275007	0.454176	1.28688	1.4957	0.669027	0.31034	-0.304006	1.82782	2.51854	1.52105	-0.0892673	0.659925	0.0703893	0.344828	1.0635	1.0635	1.38405	-0.184425	-0.0144996	-0.251539	0.0285692	0.411426
AT5G14040 PHT3;1	0.0143553	-0.184425	0.422233	0.163499	-0.104697	-0.0291463	0.286881	0.0285692	-0.251539	-0.736966	-0.434403	-0.434403	0.0565835	-0.184425	-0.434403	-0.415037	0.214125	0.545968	0.613532	0.422233	-0.0740006	-0.0144996	-0.415037	0.250962	0.124328	0.298658	0.0143553	0.275007	-0.0291463	0.411426	0.454176	0.0703893	-0.0439433	-0.136062	0.422233	0.367371	0.505891	-0.0291463	0.367371	0	-0.0291463	0.137504	-0.340075	0.0565835	-0.577767	0.201634	-0.251539	0.189034	-0.761213
AT5G15640	0.137504	-0.0892673	0.286881	-0.0588937	0.516015	1.67356	0.555816	0.163499	0.15056	-0.136062	-0.0740006	0.286881	0.389567	0.124328	-0.120294	0.0840643	0.111031	0.594549	0.163499	0.575312	0.0840643	0.0565835	-0.340075	-0.0588937	0.226509	0.263034	0.0976108	0.15056	-0.217591	-0.0740006	0.124328	0.163499	0.0426443	0.163499	0.773996	0.389567	0.0285692	0.201634	0.201634	0.650765	0.62293	0.176323	-0.136062	-0.0740006	-0.0291463	0.137504	-0.0740006	-0.434403	-0.268817
AT5G17400 ER-ANT1	0	0.275007	0.15056	0	-1.08927	-1.73697	0.0285692	-0.268817	-0.136062	0.0285692	-0.434403	-0.643856	-0.0588937	0.0426443	0.111031	-0.321928	-0.304006	-0.68966	0.298658	0.0565835	-0.136062	0.111031	0.238787	-0.136062	-0.234465	-0.0588937	0.0143553	0.124328	0.189034	-0.0892673	-0.304006	0.201634	-0.0144996	-0.184425	-0.321928	-0.535332	-0.395929	-0.340075	-0.0588937	-0.152003	-0.234465	0.0840643	0	-0.0588937	-0.152003	0.176323	0.545968	0.748461	0.214125
AT5G19760 DTC	0.226509	0.389567	0.214125	0.286881	0.263034	-0.268817	0.0426443	-0.0291463	-0.0144996	-0.37707	-0.556393	-0.810966	0.163499	0.137504	0.111031	0.0426443	0.0840643	-0.200913	0.201634	0.137504	0.0143553	0.0703893	-0.0588937	0.0285692	0.0143553	0	-0.0144996	0.124328	-0.0439433	0	-0.217591	0.111031	-0.0588937	0.0703893	0.163499	0.0285692	0.0703893	-0.268817	-0.104697	0.0143553	-0.0144996	0.0703893	-0.136062	0.0143553	-0.0892673	0.111031	0.0565835	0.163499	-0.0439433
AT5G26200	-0.0740006	1.87971	0.298658	1.0072	-1.47393	-0.184425	0.263034	0.238787	-0.621488	0.356144	-0.785875	-1	0.238787	0.163499	-0.599462	-1.152	-2.64386	-2.8365	0.0976108	-0.494109	1.02857	-0.621488	0.389567	-0.68966	-0.340075	-0.862496	-0.434403	-0.268817	0.62293	0.238787	-0.514573	0.555816	0.389567	0.344828	-1.59946	-1.21759	-1.68966	-0.286304	-0.37707	-1.47393	-0.599462	-0.152003	-0.0740006	0.0143553	0.226509	-1.35845	-1.02915	-2.39593	0.333424
AT5G27520 PNC2	-0.577767	-0.785875	-0.217591	0.863938	2.7866	3.51223	0.250962	1.05658	1.55582	1.44361	2.15704	3.23113	0.201634	-0.340075	0.422233	0.879706	1.34483	2.36457	-2.12029	1.40599	1.65992	1.17632	0.565597	0.555816	0.565597	-0.217591	-0.286304	-0.494109	-0.434403	0.367371	1.66448	-1.02915	0.176323	0.238787	1.7137	1.15056	0.321928	0.739848	1.40054	2.89142	3.74739	1.24489	0.594549	0.604071	0.641546	-0.434403	-1.12029	-0.234465	0.137504
AT5G42130 MFL1	0.594549	-0.234465	0.0143553	-0.556393	-1.35845	-0.556393	-0.184425	-0.0892673	-0.577767	-0.643856	-1.152	-0.37707	0.0703893	-0.0892673	-0.152003	-0.321928	-0.599462	-0.104697	0.62293	0.333424	-0.152003	0.111031	-0.136062	-0.251539	-0.251539	0.275007	0.0840643	0.545968	0.344828	0.367371	0.422233	0.286881	0.356144	0.286881	-0.168123	-0.761213	-0.37707	-0.395929	-0.120294	-0.136062	-0.494109	-0.577767	-0.200913	-0.395929	-0.120294	0.250962	-0.494109	0.286881	0.321928
AT5G46800 BOU	0.226509	0.411426	1.0635	1.1177	-0.268817	-1.18442	0.0703893	-0.136062	0.214125	-0.251539	-1.08927	-1.152	0.111031	0.176323	0.137504	-0.0588937	-0.514573	-0.68966	0.659925	-0.0439433	0.137504	0.238787	-0.0291463	-0.268817	-0.304006	-0.0588937	0.189034	0.31034	0.321928	0.0143553	-0.37707	0.443607	-0.0291463	0.0285692	0.422233	-0.340075	-0.321928	-0.514573	0.0703893	-0.0588937	-0.184425	0.189034	-0.251539	-0.120294	-0.304006	0.0285692	-0.395929	-0.395929	-0.599462
AT5G48970	-0.0291463	-0.395929	0.0143553	-0.0892673	0.163499	0.722466	0.0565835	0.163499	0.422233	-0.0740006	-0.136062	0.422233	0.0703893	0.0703893	-0.599462	-0.0892673	0.15056	0.575312	0.422233	0.275007	0.124328	-0.120294	-0.0892673	-0.120294	0.0426443	0.238787	0.286881	-0.0144996	0.31034	0.505891	0.765535	0.678072	0.0143553	0.773996	0.584963	0.790772	0.163499	0.454176	0.432959	0.0143553	0.863938	0.201634	0.214125	-0.286304	0.263034	0.0143553	-0.68966	0.367371	0.604071
AT5G51050 APC2	-0.0588937	-0.168123	-0.217591	0.238787	0.678072	0.0426443	-0.556393	0.0426443	0.356144	0.298658	-0.0588937	0.111031	-0.136062	0.176323	0.505891	0.201634	0.0840643	0.163499	-0.268817	-0.0291463	0.0976108	0.0143553	-0.0144996	-0.168123	0	-0.217591	0.0426443	0.124328	0.0426443	-0.234465	-0.304006	-0.0892673	-0.434403	-0.0439433	0.0976108	-0.321928	-0.304006	-0.200913	-0.200913	0.0565835	0.15056	0.124328	0.111031	-0.286304	-0.234465	-0.0740006	-0.321928	0.286881	-0.251539
AT5G56450 PM-ANT1	-0.0291463	0.201634	-0.0740006	0.0840643	-0.473931	-0.535332	-0.0291463	-0.0291463	-0.514573	-0.104697	-0.415037	-0.514573	0.189034	-0.0439433	-0.152003	0.389567	-0.286304	-0.104697	0.495695	-0.184425	-0.104697	0.214125	0.333424	0.0840643	-0.0740006	-0.0588937	-0.136062	0.263034	0.565597	-0.234465	-0.120294	0.31034	-0.454032	-0.434403	-0.358454	-0.304006	-0.234465	-0.0291463	-0.184425	-0.0439433	-0.200913	-0.200913	0.275007	-0.415037	-0.37707	0.238787	0.0143553	0.565597	-0.37707
AT5G58970 UCP2	0.286881	-0.152003	-0.304006	-0.535332	-0.915936	-1	0.0285692	-0.234465	-0.304006	-0.0740006	0.0143553	-0.0740006	0.201634	-0.0740006	-0.0439433	0.189034	0.163499	0.516015	0.176323	0.111031	-0.136062	-0.0144996	0.163499	-0.0291463	-0.136062	0.298658	0.111031	-0.0291463	0.0840643	-0.104697	-0.304006	0.0143553	-0.168123	-0.454032	-0.943416	-0.915936	-0.217591	-0.268817	0.176323	-0.0892673	-0.234465	0.0426443	0.0143553	-0.304006	-0.168123	0.238787	-0.251539	-0.514573	0.189034
AT5G61810 APC1	-0.152003	-0.736966	-0.473931	0.815575	2.774	3.83086	-0.251539	-0.286304	1.33914	1.20163	1.07039	2.01792	-0.340075	-0.304006	1.42223	1.30451	1.02148	1.84398	0.263034	1.56071	1.26903	0.594549	0.0703893	0.176323	0.584963	0.15056	-0.0892673	0.263034	0.137504	-0.152003	0.250962	-0.535332	-0.251539	0.214125	-0.473931	-0.473931	-0.152003	0.0703893	0.137504	1.05658	1.95233	0.176323	0.250962	0.0143553	0.367371	-0.0144996	-1.32193	0.545968	0.137504
AT5G64970	-0.0892673	0.137504	-0.200913	-1.12029	-0.713119	-0.888969	0.275007	-0.168123	-0.286304	-0.535332	-0.514573	-0.761213	-0.168123	0.263034	-0.304006	0.0565835	0.163499	-0.304006	0	0.0703893	0.0840643	-0.0144996	-0.251539	0	-0.37707	0	0.111031	-0.251539	-0.473931	-0.395929	-0.621488	-0.0144996	-0.184425	0.0976108	-0.340075	-0.395929	0.0285692	-0.514573	-0.0740006	0.0426443	0.0976108	-0.0144996	-0.340075	-0.136062	-0.152003	0.443607	-0.0439433	-0.358454	0.137504
AT5G66380 FOLT1	0.238787	-0.556393	-0.251539	-0.514573	-0.454032	-0.68966	0.111031	-0.184425	-0.120294	-0.268817	-0.0740006	0.0143553	-0.0291463	-0.251539	-0.0740006	-0.0740006	0.0426443	-0.120294	0.226509	-0.234465	-0.535332	-0.0740006	-0.0740006	0.0565835	0.0703893	-0.0892673	-0.200913	-0.152003	0.0426443	-0.120294	-0.120294	0.378512	0.0285692	-0.321928	-0.268817	-0.168123	0.163499	0.201634	0.321928	0.163499	0	0.137504	0.214125	0.163499	0.443607	0.189034	-0.304006	-0.810966	0.799087
AT1G72820	0.0426443	0.9855	-0.0740006	0.250962	-0.862496	-1.152	-0.0588937	-0.184425	-0.577767	0.0426443	0	-1	0.15056	0.163499	-0.556393	-0.0740006	-0.494109	-1.2863	-0.0740006	-0.785875	0.604071	0.0143553	0.62293	0.0565835	-0.0291463	-0.514573	-0.0740006	0.0285692	0.464668	0.0703893	-0.434403	-0.104697	-0.761213	-0.234465	-0.473931	0.0840643	-0.0439433	-0.268817	-0.434403	-0.943416	-0.888969	-0.234465	0.378512	0.111031	0.137504	-0.104697	1.23879	0.765535	1.1375
AT1G74240	-0.0439433	0.443607	0.0840643	-0.340075	-0.621488	-0.621488	0.389567	0.176323	0.15056	0.0285692	-0.0740006	-0.577767	0.226509	0.124328	-0.184425	0.238787	-0.0291463	-0.514573	0.0703893	-0.0588937	0.0426443	0.516015	0.0565835	-0.234465	-0.473931	-0.152003	-0.0892673	0.189034	0.0565835	-0.120294	-0.152003	0.0143553	-0.184425	0.15056	0.189034	0.275007	0.443607	-0.152003	-0.104697	-0.251539	-0.184425	0.226509	-0.200913	-0.395929	-0.268817	0.124328	0.918386	2.17313	0.464668
ROOT TISSUE (b)	Cold Stress 0.5 h	Cold Stress 1 h	Cold Stress 3h	Cold Stress 6 h	Cold Stress 12 h	Cold Stress 24 h	Osmotic Stress 0.5 h	Osmotic Stress 1 h	Osmotic Stress 3h	Osmotic Stress 6 h	Osmotic Stress 12 h	Osmotic Stress 34 h	Salt Stress 0.5 h	Salt Stress 1 h	Salt Stress 3 h	Salt Stress 6 h	Salt Stress 12 h	Salt Stress 24 h	Drought Stress 0.25 h	Drought Stress 0.5 h	Drought Stress 1 h	Drought Stress 3 h	Drought Stress 6 h	Drought Stress 12 h	Drought Stress 24 h	Oxidative Stress 0.5 h	Oxidative Stress 1 h	Oxidative Stress 3 h	Oxidative Stress 6 h	Oxidative Stress 12 h	Oxidative Stress 24 h	UV-B Stress 0.25 h	UV-B Stress 0.5 h	UV-B Stress 1 h	UV-B Stress3 h	UV-B Stress 6 h	UV-B Stress 12 h	UV-B Stress 24 h	Wounding Stress 0.25 h	Wounding Stress 0.5 h	Wounding Stress 1 h	Wounding Stress 3 h	Wounding Stress 6 h	Wounding Stress 12 h	Wounding Stress 24 h	Heat Stress 0.5 h	Heat Stress 1 h	Heat Stress 3 h	Heat Stress 4 h
AT1G07025	-0.535332	1.35614	0.214125	-0.395929	0.823749	-1.73697	0.879706	1.9486	-2.32193	0.137504	-0.666576	-0.494109	1.31615	0.565597	0.0143553	0.650765	0.903038	0.286881	0.0285692	0.15056	1.66903	-0.514573	-0.434403	0.641546	-1.88897	1.25096	-0.358454	-1.47393	1.15056	-0.286304	0.189034	0.545968	0.765535	-1.59946	-2.64386	-0.200913	-0.217591	-2.12029	-0.358454	1.30451	-1.78588	-0.599462	-0.321928	-2.05889	-0.0439433	0.0840643	1.22651	0.485427	-2
AT1G07030 MIT2	-0.268817	0.163499	-0.104697	-0.577767	-0.666576	0.0143553	-0.358454	0.443607	0.189034	-0.217591	-0.888969	-0.514573	-0.268817	0.505891	0.584963	0.321928	-0.321928	-0.104697	-0.152003	-0.0439433	0.516015	0.367371	0.201634	0.124328	0.111031	0.367371	-0.104697	0.286881	-0.168123	-0.168123	-0.556393	-0.184425	0.475085	0.400538	0.0565835	-0.234465	-0.321928	-0.120294	-0.37707	0.226509	-0.104697	0.111031	-0.0439433	-0.621488	0.226509	-0.340075	-0.415037	-0.643856	0.604071
AT1G14140 UCP3	0.226509	0.0840643	-0.200913	-0.494109	-0.643856	-1.32193	0.214125	-0.0144996	-0.136062	-0.415037	-0.494109	-0.666576	0.389567	-0.0588937	-0.37707	-0.862496	-0.836501	-0.713119	-0.104697	-0.104697	-0.217591	-0.104697	-0.184425	-0.0439433	-0.0588937	-0.0144996	0.0565835	-0.0740006	-0.0439433	-0.200913	0.0565835	0.226509	-0.0291463	-0.0892673	-0.184425	-0.152003	-0.395929	0.0426443	0	0.0143553	-0.136062	0.0565835	-0.152003	-0.104697	0.124328	0.163499	-0.0740006	-0.0740006	0.333424
AT1G14560 COAC1	0.0565835	0.0565835	-0.120294	-0.136062	-0.136062	-0.358454	-0.120294	-0.104697	-0.251539	-0.268817	-0.217591	-0.104697	-0.152003	0.0426443	0.124328	0.124328	-0.286304	-0.358454	-0.0144996	-0.136062	0.0426443	-0.200913	0.0426443	0.0565835	-0.0291463	0.137504	-0.0892673	-0.0588937	-0.0892673	-0.0439433	0.124328	0.189034	0.250962	0.0565835	0.124328	0.0285692	-0.120294	0.163499	0.0703893	-0.0144996	-0.0144996	-0.0740006	-0.0291463	-0.0291463	-0.0588937	0.201634	0.0703893	0.411426	0.238787
AT1G25380 NDT2	0.111031	0.111031	-0.234465	-0.494109	-0.535332	-0.395929	0.0143553	-0.0439433	-0.0740006	-0.321928	-0.184425	-0.200913	-0.104697	-0.120294	-0.268817	-0.415037	-0.136062	-0.321928	-0.184425	-0.168123	-0.200913	-0.152003	-0.0588937	-0.0892673	-0.0144996	0	0	-0.268817	-0.217591	-0.0291463	-0.0892673	0.226509	0.226509	-0.104697	-0.217591	-0.200913	-0.268817	-0.136062	-0.0439433	-0.0892673	-0.104697	-0.251539	-0.168123	-0.120294	-0.251539	0.0565835	-0.136062	-0.556393	-0.234465
AT1G34065 SAMC2	-0.268817	-0.0588937	-0.340075	-0.37707	-0.621488	-0.713119	-0.120294	-0.0439433	-0.0439433	-0.304006	-0.761213	-0.415037	0	0.0426443	-0.415037	-0.184425	-1.12029	-0.862496	0.201634	-0.0740006	-0.0291463	-0.168123	-0.184425	0	0.367371	0.163499	0	-0.304006	-0.286304	0	-0.0144996	-0.184425	-0.168123	-0.217591	-0.454032	-0.251539	-0.184425	0.0285692	-0.0892673	-0.0144996	0	-0.268817	-0.514573	0.0703893	0.176323	-0.152003	-0.120294	-0.304006	-0.810966
At1G80300 NTT1	-0.340075	-0.0291463	-0.104697	-0.535332	-0.494109	-0.454032	-0.415037	-0.340075	-0.234465	-0.395929	-0.415037	-0.234465	-0.268817	-0.0439433	-0.340075	-1.05889	-0.761213	-0.666576	0.641546	-0.168123	0.226509	0.137504	-0.0439433	0.163499	0.0565835	0.137504	0.163499	0.0840643	0.0143553	-0.120294	0.0840643	-0.304006	0.464668	0.422233	0.137504	0.163499	-0.217591	0.378512	-0.37707	0.0143553	0.163499	0.201634	0.62293	0.0703893	0.214125	-0.217591	-0.0439433	-0.358454	-0.184425
AT1G78180	-0.168123	0.163499	0.0143553	-0.535332	-0.810966	-0.454032	-0.152003	-0.120294	0.214125	-0.217591	0.111031	0.321928	-0.251539	-0.395929	-0.454032	-0.514573	-0.514573	-0.120294	-0.340075	-0.666576	-0.0439433	-0.234465	-0.200913	0.0976108	0.0976108	0.286881	-0.286304	-0.234465	-0.268817	-0.0588937	0.250962	0.0703893	0.15056	0.411426	-0.0439433	-0.0588937	0.344828	-0.0892673	-0.184425	0.0703893	-0.0144996	0	0.0426443	0.0976108	0.321928	0.238787	0	-0.184425	0.0703893
AT1G79900 BAC2	-0.184425	-1.73697	-0.494109	-0.340075	-0.713119	0.704872	-0.152003	0.0565835	2.17951	1.96347	2.62059	3.83289	-0.434403	-0.217591	-0.915936	0.0976108	2.06695	2.91456	-0.971431	-1.39593	-2.25154	-0.200913	0.659925	-0.321928	1.37295	-0.200913	0.604071	-0.415037	0.604071	2.15704	0.536053	-0.556393	-0.234465	-2.55639	-0.321928	0.773996	1.51096	0.713696	-0.943416	-0.37707	0.31034	0.389567	-0.168123	1.64616	0.62293	-0.736966	-0.785875	-1.88897	1.1375
AT2G17270 PHT3;3	-0.0740006	-0.104697	-0.152003	-0.0291463	0.275007	1.29278	0	-0.152003	-0.168123	-0.251539	-0.37707	-0.454032	-0.104697	-0.577767	-0.666576	-0.434403	-0.251539	-0.535332	-0.217591	-0.152003	-0.340075	0	0.238787	-0.0144996	-0.0740006	-0.168123	-0.304006	-0.184425	-0.120294	-0.168123	-0.200913	0.432959	0.713696	0.400538	-0.104697	-0.0740006	-0.104697	-0.251539	-0.217591	-0.0588937	-0.200913	-0.358454	-0.514573	-0.251539	-0.0144996	-0.0291463	-0.713119	-0.785875	-0.0439433
AT2G22500 DIC1	-0.234465	0.15056	1.45418	2.53605	2.7866	2.82579	1.14405	0.773996	0.275007	0.704872	0.594549	0.250962	0.659925	1.32769	2.68257	3.29131	1.79494	1.87971	1.1375	1.63227	0.799087	-0.454032	-0.152003	0.0976108	-0.200913	-0.494109	-0.234465	-0.0588937	-0.0588937	-0.152003	0.226509	0.495695	-0.473931	-0.736966	0.0976108	-0.473931	-0.268817	-0.0439433	0.226509	-0.200913	-0.434403	-0.104697	-0.321928	0.678072	-0.234465	-1	-0.395929	-0.234465	-0.415037
AT2G26360	0.163499	-0.0892673	-0.358454	-0.599462	-0.971431	-1.73697	0.0426443	-0.643856	-1.18442	-1.4344	-1	-1.05889	-0.168123	-0.736966	-0.234465	-0.268817	-1.18442	-1.05889	-0.251539	0.0285692	0.201634	0.0143553	-0.514573	-0.434403	0.0703893	0.298658	-0.0439433	-0.514573	-0.37707	-0.473931	0	0	-0.286304	-0.358454	-0.304006	-0.234465	-0.621488	-0.120294	0.0565835	0.0285692	-0.200913	-0.395929	-0.286304	-0.0291463	-0.0144996	0.0976108	-1.05889	-1.39593	-0.736966
AT2G30160 MIT1	-0.0439433	-0.0439433	-0.120294	-0.37707	-0.340075	-0.0740006	0.124328	-0.0740006	0.124328	-0.68966	-0.415037	-0.494109	0.226509	-0.0588937	0.214125	0.111031	-0.251539	-0.0892673	0.0703893	-0.104697	0.344828	0.250962	-0.168123	0.356144	0.0703893	-0.0439433	-0.200913	-0.184425	-0.251539	0.201634	0.0426443	0.286881	0.189034	0.298658	0.0285692	0.0143553	-0.395929	0.485427	0.163499	0.367371	0.0285692	0	0.31034	-0.136062	0.389567	0.344828	0.321928	0.344828	0.678072
AT2G33820 BAC1	-0.395929	0.0426443	0.604071	1.93734	1.83996	1.5008	-0.0588937	0.0565835	0.344828	-0.0439433	0.238787	-0.0740006	0.0565835	0.238787	0.275007	0.632268	0.250962	0.298658	0.214125	-0.120294	0.201634	0.0840643	0.137504	0.0426443	0.0285692	0.0565835	0.0565835	-0.0740006	-0.0144996	0.0565835	0.238787	-0.217591	-0.168123	-0.0291463	-0.152003	-0.0740006	-0.358454	0.250962	-0.168123	0.124328	-0.321928	0.0143553	-0.0892673	0.137504	0.124328	-0.0291463	0.731183	0.604071	0.176323
AT2G35800 SAMTL	0.275007	-0.104697	0.0426443	0.163499	0.124328	0.713696	0.505891	0.454176	0.389567	0.356144	0.411426	0.344828	0.495695	0.214125	0.263034	0.687061	0.443607	0.411426	-0.234465	0.432959	-0.104697	0.400538	-0.168123	-0.0439433	0.15056	-0.251539	0.0703893	-0.0588937	-0.0439433	0.176323	-0.340075	-0.0291463	-0.286304	-0.234465	-0.340075	-0.200913	0.0565835	-0.234465	0.0840643	-0.217591	-0.184425	-0.0588937	-0.217591	0.0703893	-0.152003	0.176323	-0.454032	-0.0588937	0.250962
AT2G37890	-0.136062	-0.0892673	-0.666576	-0.434403	-0.340075	-0.454032	-0.321928	-0.136062	0.275007	0.124328	-0.0588937	-0.286304	-0.37707	-0.415037	-0.0892673	0.650765	-0.0892673	-0.184425	0.15056	-0.304006	0.0143553	0.422233	0.263034	0.0565835	-0.184425	-0.340075	-0.434403	0.443607	0.111031	0.189034	0.298658	-0.268817	-0.0740006	0	0.0565835	0.15056	-0.217591	-0.304006	-0.168123	-0.395929	-0.286304	-0.0291463	0.111031	-0.0740006	0.432959	-0.0892673	-0.666576	-0.0588937	1.25096
AT2G39970 PXN	-0.152003	-0.104697	-0.286304	-0.395929	-0.494109	-0.915936	-0.286304	-0.304006	-0.434403	-0.0588937	-0.234465	-0.0439433	-0.358454	-0.434403	-0.415037	-0.473931	-0.251539	-0.358454	-0.0740006	-0.286304	-0.0740006	-0.168123	0.15056	-0.168123	-0.168123	0	-0.168123	-0.120294	-0.0588937	-0.234465	-0.0144996	-0.120294	0.189034	0.0285692	0.0426443	-0.0291463	-0.0740006	-0.184425	-0.0740006	0	-0.0144996	-0.0144996	-0.556393	-0.0892673	-0.0892673	-0.184425	-0.321928	-0.713119	0.0840643
AT2G47490 NDT1	0.0840643	0.137504	0.189034	0.584963	0.62293	0.687061	0	-0.152003	-0.234465	0	-0.0740006	-0.0588937	-0.104697	-0.0740006	0.575312	1.5008	0.565597	0.275007	-0.0740006	0.0703893	0.0143553	-0.120294	-0.0439433	0.0976108	0.0143553	-0.200913	0.111031	-0.104697	0.163499	-0.168123	-0.136062	0.111031	0.31034	-0.395929	-0.152003	-0.217591	-0.0740006	0.0143553	-0.152003	-0.184425	-0.152003	-0.0144996	0.0565835	0.111031	-0.358454	-0.251539	-0.785875	-0.514573	0.214125
AT3G05290 PNC1	-0.184425	0.0703893	-0.251539	-0.286304	-0.358454	-0.434403	-0.200913	0.201634	0.15056	0.389567	0.432959	0.124328	-0.0892673	0.275007	-0.136062	0.0285692	0.275007	-0.251539	-0.120294	-0.340075	0.321928	0.0976108	0.432959	-0.0144996	-0.104697	0.214125	-0.0144996	-0.0144996	-0.0144996	0.0703893	-0.0588937	-0.0588937	0.250962	0.286881	0.189034	0.124328	-0.104697	0.0285692	-0.0588937	0.378512	-0.0144996	0.378512	-0.152003	0.0840643	0.298658	-0.0291463	0.378512	0.163499	0.555816
AT3G08580 AAC1	0.15056	-0.251539	-0.0291463	-0.104697	-0.0439433	0.263034	0.137504	-0.0588937	0.0285692	-0.251539	-0.234465	-0.0588937	0.176323	0.0285692	-0.217591	-0.234465	-0.268817	0.0976108	-0.0588937	0.0565835	-0.120294	-0.0740006	0.0143553	0	0.0976108	-0.136062	0.111031	-0.217591	-0.168123	-0.0740006	-0.0439433	0.0565835	-0.184425	-0.0144996	-0.120294	-0.104697	0.111031	-0.152003	0.111031	-0.0892673	-0.0144996	-0.200913	-0.152003	-0.0740006	-0.286304	0.0143553	0.0426443	-0.0740006	-0.556393
AT3G20240	0.163499	0.0426443	0.0426443	0.356144	-0.358454	0.0565835	0.15056	-0.120294	-0.454032	-0.395929	-0.915936	-0.666576	-0.0740006	-0.286304	-0.862496	-0.454032	-0.736966	-0.577767	-0.234465	-0.200913	-0.120294	-0.268817	0.163499	0.137504	0.422233	0.0565835	-0.286304	0.275007	-0.0740006	-0.268817	-0.395929	0.137504	-0.200913	-0.434403	-0.37707	-0.0892673	-0.415037	-0.473931	0	-0.136062	-0.494109	-0.120294	-0.286304	-0.0892673	-0.184425	0	0.201634	0.678072	-0.217591
AT3G21390	0.176323	0.163499	0.389567	0.0703893	0.0426443	-0.454032	-0.152003	-0.200913	-0.321928	-0.286304	-0.0291463	0	-0.0291463	-0.395929	-0.358454	-0.321928	-0.358454	-0.535332	0.137504	-0.217591	-0.358454	-0.0439433	-0.234465	-0.0588937	-0.0291463	-0.104697	0.163499	-0.234465	-0.200913	0.0565835	0.0565835	0.0976108	0.31034	-0.152003	-0.251539	-0.0291463	0.0565835	0.163499	-0.0588937	-0.104697	0.0703893	-0.0439433	0.0565835	-0.0439433	0.250962	0.0565835	-0.514573	-0.915936	-0.0588937
AT3G48850 PHT3;2	-0.713119	0.0426443	-1.05889	-0.200913	-0.535332	0.0143553	0.176323	0.687061	0.765535	1.48543	0.871844	1.18269	-0.395929	0.201634	1.5509	2.88753	2.23573	2.78031	-0.810966	0.367371	-0.0892673	-0.136062	0.887525	0.321928	0.0703893	0.584963	-0.217591	-0.104697	0.214125	0.475085	-0.454032	0.918386	0.238787	0.475085	0.443607	-0.736966	0.731183	-0.736966	0.137504	0.62293	-0.514573	0.31034	-0.0588937	0.604071	-0.251539	-0.0439433	-0.321928	-1.2863	-1.08927
AT3G51870	-0.120294	-0.184425	-0.268817	0.15056	-0.340075	-0.454032	0.176323	-0.0740006	0.0976108	0.422233	0.0285692	0.378512	0.137504	0.238787	0.0840643	0.400538	0.0285692	0.238787	-0.251539	-0.184425	0.111031	-0.37707	-0.0588937	-0.0439433	-0.104697	0.0426443	-0.0291463	-0.304006	-0.473931	-0.217591	-0.234465	-0.358454	-0.200913	-0.120294	-0.120294	-0.454032	-0.395929	0.124328	0.0143553	0.0285692	-0.454032	-0.152003	-0.395929	-0.0144996	0	-0.0740006	0.0976108	0.226509	0.948601
AT3G53940	-0.358454	0.344828	-0.321928	-0.234465	-0.713119	0.422233	-0.120294	-0.37707	-0.736966	-2	-1.8365	-1.12029	-0.666576	-0.643856	-0.666576	0.298658	-0.535332	-0.666576	0.214125	-0.168123	0.411426	0.0976108	-0.535332	0.163499	-0.0892673	-0.217591	0.0976108	-0.494109	-0.0740006	-0.643856	0.0285692	-0.473931	-0.104697	0.0703893	-0.395929	-0.0740006	-0.514573	0.275007	-0.184425	-0.0740006	-0.152003	-0.200913	0	-0.152003	0.575312	-0.251539	-0.168123	0.137504	0.659925
AT3G54110 UCP1	-0.168123	-0.0740006	-0.200913	-0.415037	-0.184425	-0.168123	0.0426443	-0.0588937	-0.304006	-0.251539	-0.200913	0.0976108	0.0840643	-0.0588937	-0.358454	-0.37707	-0.358454	-0.0439433	-0.0291463	0.176323	0.176323	0.15056	0.0703893	0.0703893	0.15056	-0.0291463	-0.184425	-0.286304	0.0285692	-0.0588937	-0.104697	0.0285692	0.0285692	-0.234465	-0.321928	-0.168123	-0.234465	-0.184425	0.0285692	0.111031	-0.184425	-0.234465	-0.104697	0.0426443	-0.0291463	-0.168123	-0.0439433	-0.713119	-0.358454
AT3G55640	0.189034	0.378512	0.0285692	0.238787	-0.152003	0.505891	0.400538	0.378512	0.275007	0.475085	0.526069	0.454176	0.250962	0.321928	0.422233	2.22342	2.0321	2.30743	-0.184425	0.0285692	0.356144	0	0.250962	-0.0291463	-0.104697	0.189034	0.137504	0.226509	0.214125	0.263034	-0.234465	0	0.226509	-0.251539	-0.136062	-0.120294	-0.0740006	-0.200913	0.250962	0.298658	-0.152003	0.286881	0.137504	0.0426443	-0.217591	0.226509	-0.234465	-0.577767	0.333424
AT4G01100 ADNT1	0.0976108	0.0565835	0.0703893	-0.321928	-0.184425	-0.415037	0.137504	0.124328	-0.152003	-0.268817	0.0426443	-0.168123	0.0840643	0.0565835	-0.200913	-0.535332	-0.473931	-0.415037	0.298658	0.411426	0.298658	0.31034	-0.251539	0.0840643	0.0976108	0.0976108	0.0143553	-0.0291463	-0.136062	-0.234465	-0.168123	-0.251539	-0.0439433	0.111031	-0.0144996	-0.184425	-0.358454	0.214125	0.163499	0.0143553	0.0426443	0.0426443	0.400538	-0.0439433	-0.37707	0.0285692	-0.0144996	-0.0740006	-0.37707
AT4G11440	-0.0439433	0.275007	-0.0439433	-0.0439433	0.263034	0.250962	0.111031	0.189034	0.189034	-0.395929	0.163499	-0.104697	-0.599462	-0.473931	-0.0740006	0.0976108	0.344828	-0.304006	0.0285692	-0.556393	-0.0144996	0.111031	-0.152003	0.0143553	-0.104697	-0.0740006	-0.0291463	-0.37707	0.137504	0	-0.152003	0.0426443	-0.251539	0.0143553	-0.415037	-0.0439433	-0.621488	-0.120294	-0.621488	0.298658	-0.0439433	-0.535332	0.464668	-0.0291463	0.411426	-0.0740006	-0.434403	0.0285692	-0.104697
AT4G15010	0.0143553	0.250962	0	-0.234465	0.632268	0.400538	0.0285692	0.757023	-0.251539	0.400538	0.83996	0.863938	0.189034	0.594549	-0.286304	-1.21759	0.0703893	0.321928	0.176323	0.0976108	0.422233	-0.104697	0.189034	0.475085	0.163499	0.475085	-0.0144996	-0.514573	0.505891	0.604071	0.321928	0.238787	0.201634	-0.168123	0.111031	0.731183	0.389567	-0.0740006	-0.200913	0.411426	0	0.0285692	0.475085	0.443607	0.298658	0.226509	0.286881	-0.200913	0.443607
AT4G24570 DIC2	0.275007	1.85997	3.66334	4.72301	3.51854	2.926	1.04264	0.748461	0.0976108	1.1635	1.7137	1.02148	1.81558	3.14731	4.15866	5.69933	3.66221	3.12433	3.37712	2.7761	1.65076	-0.0740006	0.650765	0.0426443	-0.37707	-0.556393	-0.454032	0.411426	0.400538	0.367371	1.20789	1.37295	-0.304006	-0.943416	0.565597	-0.415037	-0.415037	-0.599462	-0.217591	-0.104697	-0.888969	0.485427	0.678072	0.201634	1.58496	-0.494109	0.344828	-0.304006	0.367371
AT4G26180 COAC2	0.0565835	0.214125	0.163499	0.15056	-0.286304	-0.304006	-0.136062	-0.0144996	-0.217591	0.226509	0.367371	0.163499	0.422233	0.15056	0.367371	1.10434	1.33342	0.411426	-0.136062	0.0426443	-0.454032	-0.200913	0.263034	0.31034	-0.268817	-0.217591	-0.395929	-0.0439433	0.432959	0.226509	-0.0144996	0.201634	0.0976108	0.0840643	0.137504	0.378512	-0.136062	0.124328	0	-0.0144996	-0.268817	0.263034	0.356144	-0.0439433	0.0285692	0.275007	0.250962	-0.234465	0.475085
AT4G27940 MTM1	-0.251539	0.0426443	-0.0740006	-0.184425	0.495695	1.43296	0.124328	0.604071	0.632268	0.650765	0.15056	0.163499	0.0703893	0.0143553	1.25096	2.59694	2.28096	2.23266	0.0565835	0.0285692	0.378512	0.238787	0.238787	0.111031	0.0285692	-0.0439433	0	0.176323	-0.0144996	0.432959	0.0285692	0.0143553	0.526069	0.871844	0.15056	-0.184425	0.0703893	-0.0740006	-0.395929	-0.268817	-0.234465	0.0976108	0.0143553	-0.168123	-0.234465	-0.0144996	0.669027	1.36177	0.286881
AT4G28390 AAC3	-0.0892673	0.422233	-0.251539	0.275007	0.0143553	-0.200913	-0.200913	0.238787	0.286881	1.37295	1.5509	1	0.124328	0.378512	-0.0439433	0.226509	0.879706	0.389567	0.0703893	-0.234465	0.565597	0.0703893	1.04264	0.378512	0.163499	0.475085	-0.0588937	0.731183	0.201634	0.555816	-0.184425	0.298658	0.495695	0.475085	0.584963	0.389567	0.286881	0.0840643	0.0285692	0.485427	0	0.871844	0.713696	0.189034	0.443607	0.111031	1.64155	2.46989	2.12102
AT4G32400 TBT1	-0.120294	-0.0892673	0.275007	-0.286304	0.189034	0.613532	0.0426443	0.0285692	-0.321928	-0.810966	-0.810966	-0.268817	0.0703893	-0.136062	-0.251539	-0.104697	-0.340075	-0.286304	0.214125	-0.251539	-0.0291463	0.137504	-0.0588937	0.201634	0	-0.168123	-0.0588937	-0.514573	-0.168123	-0.120294	0.163499	0.0426443	-0.0892673	0.250962	-0.286304	-0.168123	0.0840643	-0.0588937	-0.268817	-0.304006	-0.168123	-0.494109	-0.234465	0.0840643	0.0426443	-0.120294	-0.304006	-0.321928	0.15056
AT4G39460 SAMC1	-0.120294	-0.152003	0	-0.104697	-0.340075	-0.473931	0.111031	-0.0740006	0.124328	0.0976108	-0.0588937	-0.268817	0	-0.120294	-0.251539	-0.340075	-0.104697	-0.0588937	-0.184425	0.485427	0.344828	0.584963	0.321928	0.389567	0.163499	-0.0588937	0.176323	0.0840643	0.111031	0.0285692	-0.168123	0.163499	-0.0740006	0.0285692	-0.200913	0	-0.184425	0.250962	0.0840643	-0.0291463	0.0285692	0.214125	0.555816	0.298658	0.263034	0.0703893	-0.152003	0.201634	-0.0144996
AT5G01340 SFC1	0.0976108	-0.0144996	-0.0291463	-0.234465	-0.621488	0.389567	0.356144	0.321928	-0.152003	-0.785875	-0.943416	-0.915936	0.250962	0.226509	-0.0144996	-0.535332	-0.888969	-0.68966	0.298658	0.15056	0.214125	0.0840643	-0.736966	-0.321928	-0.136062	-0.286304	-0.152003	-0.268817	-0.184425	-0.358454	0.0703893	-0.556393	-0.358454	-0.494109	-0.556393	-0.184425	-0.321928	-0.0588937	-0.0740006	-0.234465	-0.104697	-0.514573	0.15056	-0.321928	0	-0.200913	-0.621488	-0.888969	-0.643856
AT5G01500 TAAC	-0.340075	-0.268817	-0.136062	-0.358454	-0.104697	-0.340075	0.0565835	-0.104697	-0.321928	-0.251539	-0.136062	-0.104697	-0.0588937	-0.0144996	-0.0740006	0.963474	0.85599	1.19535	-0.0740006	0.124328	0.0285692	0.250962	0.432959	0.722466	0.201634	-0.0144996	-0.268817	-0.184425	-0.0144996	-0.268817	-0.217591	-0.0892673	-0.217591	0	-0.120294	0.0426443	0	-0.0439433	0.0285692	0.137504	-0.0892673	-0.168123	0.62293	0.111031	-0.217591	-0.200913	-0.0588937	-0.761213	-0.943416
AT5G07320 APC3	0.163499	-0.340075	0.0285692	-0.0740006	-0.136062	-0.184425	0.15056	0.189034	-0.358454	-0.358454	-0.666576	-0.0439433	-0.200913	-0.0439433	-0.136062	-0.168123	-0.37707	-0.340075	0.137504	0.0976108	0.163499	-0.200913	0.263034	0.333424	0.0703893	0.0285692	-0.0892673	-0.286304	-0.120294	-0.340075	0.0426443	0.286881	0.163499	-0.0291463	-0.251539	-0.168123	-0.184425	0.0565835	-0.0144996	-0.0291463	-0.184425	-0.184425	-0.0740006	-0.234465	0.367371	0	-0.836501	-1.05889	0.124328
AT5G09470 DIC3	-1.39593	-0.268817	0.275007	-0.120294	-0.234465	0.970854	1.02148	0.713696	0.659925	-1.08927	1.27501	1.11103	0.400538	0.678072	1.25096	0.137504	1.16993	1.1177	0.526069	0.443607	0.321928	0.695994	-1.64386	-1.47393	0.963474	0.422233	0.475085	-1.68966	-0.0892673	0.411426	0.31034	0.695994	0.565597	0.286881	-3.64386	-1.78588	0.555816	-0.0892673	0.613532	0.411426	0.176323	-0.943416	0.163499	0.782409	0.0840643	0.678072	0.731183	1.0635	0.516015
AT5G13490 AAC2	-0.200913	-0.168123	-0.434403	-0.666576	-0.862496	-0.836501	-0.321928	-0.200913	-0.168123	-0.621488	-0.862496	-0.888969	-0.473931	-0.152003	-0.0588937	0.495695	0.111031	0.641546	0.0285692	0.0426443	0.163499	0.0143553	0.176323	0.454176	0.226509	0.124328	-0.0740006	-0.0588937	-0.136062	-0.514573	0.137504	-0.434403	0.111031	0.0285692	-0.286304	0.0565835	-0.37707	0.356144	-0.415037	-0.0439433	-0.37707	-0.395929	0.0840643	-0.251539	-0.217591	-0.200913	0.321928	-0.37707	-0.514573
AT5G14040 PHT3;1	-0.136062	-0.200913	0.214125	-0.217591	-0.234465	-0.200913	0.0840643	-0.251539	-0.268817	-0.643856	-0.915936	-0.810966	-0.0439433	-0.251539	-0.494109	-0.434403	-0.514573	-0.184425	-0.0439433	0.15056	-0.286304	-0.0144996	0.0426443	0.0703893	0.275007	-0.0740006	0.0840643	-0.268817	-0.104697	-0.494109	-0.168123	-0.251539	-0.304006	-0.0144996	-0.340075	-0.234465	-0.234465	-0.0439433	-0.0588937	-0.286304	-0.168123	-0.340075	-0.234465	-0.251539	-0.473931	-0.0439433	-0.321928	-0.761213	-0.915936
AT5G15640	-0.0291463	-0.168123	0.286881	0.0285692	0.189034	0.9855	0.163499	0.0840643	0.250962	0.0840643	-0.0740006	0.0143553	0.201634	-0.0588937	0.422233	0.454176	0.15056	0.137504	-0.304006	0.238787	0.0285692	0.176323	-0.0439433	0	0.0703893	-0.104697	-0.184425	-0.136062	-0.0439433	-0.268817	-0.0892673	0.0143553	-0.0740006	0.378512	0.111031	-0.104697	0	0.0565835	0.201634	-0.0588937	0.0285692	-0.0144996	-0.514573	0.111031	-0.0291463	-0.0291463	-0.535332	-0.200913	0.0143553
AT5G17400 ER-ANT1	-0.168123	0.356144	-0.0740006	-0.556393	-0.535332	-0.535332	-0.120294	0.275007	0.321928	0.137504	0.505891	0.263034	-0.136062	0.201634	0.0565835	-0.473931	0	-0.286304	0.176323	-0.152003	0.495695	0.389567	-0.0144996	-0.0740006	-0.200913	0.378512	0.495695	0.0565835	0.137504	0.495695	0.275007	-0.217591	0.0285692	0.321928	0.124328	0.137504	0.111031	0.214125	0.0703893	0.389567	0.137504	0.238787	0.575312	0.15056	0.0703893	0.0143553	1.16993	1.31034	0.163499
AT5G19760 DTC	0.111031	-0.120294	0.298658	-0.0740006	-0.0291463	-0.234465	0.0143553	-0.136062	-0.0892673	-0.200913	-0.358454	-0.514573	0.0703893	-0.340075	-0.514573	-0.810966	-0.666576	-0.556393	0.111031	0.15056	-0.304006	-0.0439433	0.0143553	-0.0291463	0.176323	-0.321928	0.0976108	-0.0892673	-0.104697	-0.104697	0.176323	0.0703893	-0.152003	0.15056	-0.0291463	-0.152003	0.0565835	-0.184425	-0.0588937	-0.251539	0.0703893	-0.104697	-0.184425	-0.168123	-0.0144996	-0.136062	-0.136062	-0.0740006	-0.286304
AT5G26200	0.632268	-1.8365	-2.05889	-3.8365	-5.64386	-3.8365	0.713696	-0.643856	1.09085	-0.234465	1.1635	1.22033	1.28096	-1.25154	-0.200913	-1.64386	-1.32193	-1.02915	0.659925	-0.454032	-2.64386	0.333424	-1.32193	0.356144	-0.473931	-0.599462	1.12433	0.344828	0.0143553	-1.35845	0.0426443	-1.94342	-3.05889	-1.68966	-1.4344	-0.494109	-1.21759	0.536053	0.15056	-1.25154	-1.94342	-2.39593	1.25096	-1.73697	-0.136062	-0.836501	-5.05889	-6.64386	-3.47393
AT5G27520 PNC2	-0.304006	0.124328	-0.473931	0	0.464668	0.505891	-0.0740006	0.298658	0.475085	0.910733	1.15056	0.933573	-0.184425	0.739848	1.4957	2.38405	1.46989	1.01436	-0.234465	0.545968	0.678072	-0.0740006	0.545968	0.189034	-0.136062	0.238787	-0.286304	0.111031	0.238787	0.214125	-0.104697	-0.0291463	0.176323	0.0426443	0.0565835	0.0143553	0.0565835	0.137504	0.111031	0.400538	0.0143553	0.555816	0.298658	0.613532	-0.152003	-0.0144996	-0.268817	0.0976108	0.565597
AT5G42130 MFL1	0.298658	-0.234465	-0.104697	-0.268817	-1.05889	-0.415037	0.400538	0.0285692	0.0426443	0.226509	-0.736966	-0.556393	0.201634	0.238787	-0.0291463	-0.0439433	-0.535332	-0.434403	-0.152003	0.201634	0.298658	0.250962	0.214125	-0.184425	0.0565835	0.0703893	-0.304006	0.31034	-0.340075	0	0.0143553	0.604071	0.201634	0.275007	0.378512	-0.0588937	-0.0588937	0.298658	0.275007	-0.0892673	-0.358454	0.0426443	-0.268817	-0.268817	0.545968	0.475085	0.0976108	0.526069	0.378512
AT5G46800 BOU	-0.0144996	-0.268817	0.111031	-0.251539	-0.643856	-1.12029	0.111031	-0.494109	-0.514573	-0.473931	-0.68966	-0.340075	0.275007	-0.37707	-0.599462	-0.888969	-0.785875	-0.785875	-0.0439433	0.0565835	-0.514573	0.0285692	0.238787	-0.136062	0.189034	-0.0588937	-0.0588937	-0.0439433	-0.251539	-0.0439433	-0.0144996	0.0285692	-0.251539	0.464668	0.15056	-0.0740006	-0.0439433	0.0703893	0.124328	-0.0740006	0.124328	0.298658	-0.358454	-0.0291463	0.163499	0.250962	-0.321928	-0.599462	-0.136062
AT5G48970	-0.415037	-0.104697	-0.395929	-0.0892673	0.464668	0.422233	-0.136062	0.505891	0.411426	0.356144	-0.200913	-0.286304	0.356144	0.400538	0.176323	0.464668	0	0.0143553	0.422233	-0.0439433	0.739848	-0.0588937	0.214125	0.137504	-0.120294	0.263034	0.0143553	0.443607	0.333424	0.214125	-0.0892673	-0.152003	0.321928	0.189034	0.226509	0.516015	0.163499	0.250962	-0.434403	0.286881	-0.37707	0.111031	0.31034	-0.217591	0.411426	-0.434403	0.31034	-0.37707	0.526069
AT5G51050 APC2	-0.168123	-0.0740006	-0.415037	-0.434403	0.275007	1.11103	0.31034	0.411426	0.189034	0.475085	0.0285692	0.15056	0.15056	0.475085	0.731183	0.948601	-0.0892673	0.250962	-0.0588937	-0.0588937	0.15056	-0.0740006	-0.0439433	-0.152003	-0.0892673	0.15056	-0.120294	-0.184425	-0.136062	-0.136062	0.0840643	0.111031	0.111031	-0.785875	-0.120294	0.0143553	-0.514573	0.124328	-0.120294	0.275007	-0.0588937	0	-0.152003	0.0840643	0.124328	0.0703893	0.333424	-0.152003	-0.184425
AT5G56450 PM-ANT1	-0.0892673	0.286881	0.263034	-0.152003	-0.37707	-0.184425	0.298658	0.62293	0.201634	0.321928	-0.304006	0	0.344828	0.443607	0.505891	0.263034	-0.268817	0.0426443	-0.120294	-0.234465	0.275007	0.137504	0.176323	-0.0439433	0	0.137504	0.0976108	-0.120294	-0.286304	-0.0892673	-0.0740006	-0.217591	0.0703893	-0.0144996	0.0426443	-0.200913	0.124328	0	-0.0740006	0.0976108	-0.0439433	-0.0740006	-0.268817	0.0143553	-0.0144996	0.0976108	0.748461	0.356144	-0.152003
AT5G58970 UCP2	0.0143553	0.0143553	0.111031	-0.251539	-0.577767	-0.943416	-0.104697	-0.251539	-0.286304	-0.234465	-0.217591	-0.217591	-0.251539	-0.234465	-0.217591	-0.304006	-0.454032	-0.184425	-0.0439433	-0.340075	-0.321928	0.0426443	-0.0740006	0.124328	0.0976108	0.0703893	-0.136062	-0.268817	-0.0892673	-0.136062	-0.0439433	-0.0740006	-0.104697	0.0703893	-0.0439433	0.0703893	-0.251539	0.411426	0.0703893	-0.0144996	0.201634	-0.0439433	-0.184425	0.0285692	0.275007	0.0143553	-0.234465	-0.666576	-0.454032
AT5G61810 APC1	0.333424	-0.104697	0.0565835	0.659925	1.79077	2.67129	0.0426443	0.575312	1.0072	0.831877	0.432959	0.807355	0.0565835	0.400538	0.443607	0.400538	0.956057	0.650765	-0.535332	0.333424	0.422233	0.0976108	0.0703893	0.31034	0.0840643	-0.0144996	-0.251539	-0.321928	0	0.201634	-0.340075	-0.0144996	0.137504	0.333424	-0.200913	-0.104697	0.0703893	-0.200913	-0.0144996	0.0840643	-0.0144996	-0.168123	-0.0740006	0.238787	-0.200913	-0.321928	-0.836501	0.275007	0.687061
AT5G64970	0.263034	0.263034	0.0285692	-0.184425	-0.358454	-0.666576	0.15056	-0.0439433	-0.454032	-0.200913	-0.340075	-0.434403	0	-0.184425	-0.0588937	0.201634	-0.136062	-0.415037	0.0143553	-0.340075	-0.340075	-0.168123	-0.251539	0.0703893	-0.104697	-0.120294	-0.104697	-0.234465	-0.136062	-0.251539	0.0703893	0.0285692	-0.136062	-0.395929	-0.251539	-0.0291463	-0.168123	-0.0892673	-0.136062	0.0285692	-0.136062	-0.0291463	-0.304006	-0.104697	-0.184425	-0.0291463	-0.37707	-0.621488	-0.0892673
AT5G66380 FOLT1	-0.0439433	0.0285692	-0.217591	-0.200913	-0.234465	-0.862496	0.0285692	-0.152003	-0.286304	-0.340075	-0.666576	-0.340075	-0.0892673	-0.358454	-0.556393	-0.643856	-0.785875	-0.643856	0.137504	-0.184425	-0.104697	-0.120294	-0.104697	-0.104697	0.0840643	0.0976108	-0.0439433	-0.168123	-0.304006	-0.0291463	0.344828	0.0565835	0.137504	-0.136062	-0.0144996	-0.0439433	-0.0291463	0.163499	-0.0291463	0.0976108	-0.0144996	0.111031	-0.184425	0.0703893	0.367371	0.176323	-0.0439433	-0.785875	0.176323
AT1G72820	-0.268817	0.124328	-0.120294	-0.234465	-0.136062	-0.234465	-0.0588937	0.464668	0.0426443	-0.152003	-0.0144996	-0.286304	0.389567	0.659925	-0.234465	-1.25154	-0.494109	-0.621488	0.0840643	-0.395929	0.189034	0.0426443	0	-0.152003	-0.0291463	0.238787	0.0426443	0.111031	-0.0291463	0.176323	0.226509	-0.152003	0.163499	0.226509	0.201634	0.189034	-0.0144996	0.321928	-0.0588937	0.250962	0.226509	0.238787	-0.0740006	0.137504	0.163499	0.250962	0.807355	0.782409	0.485427
AT1G74240	0.238787	-0.0588937	-0.286304	-0.234465	-0.37707	0.0426443	0.250962	0.31034	0.0143553	-0.0144996	-0.340075	-0.340075	0.263034	0.0285692	-0.286304	0.485427	0.137504	0.15056	0	0.137504	0.31034	0.189034	-0.0892673	0.226509	0.163499	0.0703893	-0.184425	-0.0291463	-0.0892673	0	-0.136062	0.0703893	-0.0740006	0.189034	0.137504	0.15056	-0.415037	-0.0892673	-0.395929	-0.104697	-0.434403	-0.340075	0.111031	-0.0144996	0.263034	0.344828	1.38957	2.83188	1.31615
HORMONE (C )	10uM ACC for 0.5 h	10uM ACC for 1 h	10uM ACC for 3 h	1uM zeatin for 0.5 h	1uM zeatin for 1 h	1uM zeatin for 3 h	1uM IAA for 0.5 h	1uM IAA for 1 h	1uM IAA for 3 h	10uM ABA for 0.5 h	10uM ABA for 1 h	10uM ABA for 3 h	1uM GA3 for 0.5 h	1uM GA3 for 1 h	1uM GA3 for 3 h
AT1G07025	0.275007	0.575312	1.70929	1.07724	-2.55639	-0.0892673	1.63227	-0.785875	1.15704	1.79494	-0.713119	0.757023	0.879706	-0.454032	-0.0291463
AT1G07030 MIT2	-0.136062	0.0565835	0.0840643	-0.0892673	-0.234465	0.0976108	-0.168123	-0.340075	0.475085	-0.234465	-0.120294	0.0565835	-0.184425	0.263034	-0.0144996
AT1G14140 UCP3	0.0840643	0.238787	0.0285692	0.0285692	0.124328	-0.286304	-0.251539	-0.0291463	-0.358454	0.176323	0.111031	-0.494109	-0.0291463	0.176323	0.0565835
AT1G14560 COAC1	-0.0144996	0	0.111031	0	0.137504	-0.0291463	-0.0291463	-0.0439433	0.163499	0.0285692	0.275007	0.333424	-0.104697	0.137504	0.238787
AT1G25380 NDT2	-0.152003	-0.0439433	0.111031	0.0840643	0.201634	0.0285692	-0.0439433	-0.286304	0.0976108	-0.0588937	-0.184425	-0.358454	0.0143553	0.163499	0.111031
AT1G34065 SAMC2	0.731183	0.584963	0.0426443	0.31034	0.189034	0.226509	0.286881	0.15056	0.214125	0.650765	0.275007	-0.514573	0.263034	-0.120294	0.111031
At1G80300 NTT1	-0.104697	0	-0.0588937	-0.0740006	-0.104697	-0.0892673	-0.120294	0.0703893	-0.415037	-0.217591	-0.0144996	0.0703893	0.0703893	-0.0291463	-0.184425
AT1G78180	0.378512	0.124328	-0.0740006	-0.0439433	-0.0588937	0.0143553	-0.0588937	0.263034	-0.395929	0.15056	-0.321928	-0.234465	0.536053	-0.395929	-0.104697
AT1G79900 BAC2	-1.4344	1.33914	-2.05889	-0.234465	1.27501	-0.862496	-2.39593	0.0565835	-0.434403	-0.971431	0	3.19849	-2.39593	-0.104697	0.565597
AT2G17270 PHT3;3	-0.200913	0.250962	-0.168123	-0.104697	0.0143553	0.286881	0.0285692	0.485427	0.0285692	0.263034	0.0426443	-0.358454	0.226509	-0.599462	0.0703893
AT2G22500 DIC1	-0.340075	-0.184425	-0.0892673	-0.0740006	-0.0144996	0.0703893	0.613532	0.555816	0.641546	0.790772	0.575312	1.65992	0.163499	0.176323	0.367371
AT2G26360	0.555816	0.871844	0.344828	0.15056	0.137504	0.356144	0.526069	0.0840643	-0.340075	0.613532	0.526069	-0.577767	0.367371	0.0426443	-0.340075
AT2G30160 MIT1	0.378512	0.475085	0.176323	0.31034	0.0565835	0.163499	0.0976108	-0.0291463	0.137504	0.344828	-0.136062	-0.340075	0.137504	-0.120294	0.0703893
AT2G33820 BAC1	-0.152003	0.189034	0.124328	-0.234465	-0.136062	-0.0740006	-0.434403	0.0285692	-0.0740006	-0.340075	-0.0588937	-0.136062	-0.321928	-0.286304	0.0143553
AT2G35800 SAMTL	-0.321928	-0.321928	-0.0892673	-0.0588937	0.0143553	-0.473931	-0.104697	0.0976108	-0.234465	0.0565835	-0.184425	-0.454032	-0.0892673	-0.0291463	-0.251539
AT2G37890	0.0703893	0.389567	-0.0588937	-0.304006	0.485427	0.505891	0.0285692	0.189034	0.0976108	-0.395929	-0.286304	-0.713119	-0.0892673	0.565597	-0.136062
AT2G39970 PXN	-0.136062	0.163499	0.111031	-0.0144996	-0.0291463	-0.268817	-0.136062	-0.104697	-0.120294	-0.0291463	-0.0439433	-0.0740006	-0.0291463	0.111031	-0.0144996
AT2G47490 NDT1	-0.104697	-0.0439433	-0.217591	0.163499	0.250962	0.0565835	0.124328	0.214125	0.0840643	0.0426443	-0.104697	-0.943416	-0.168123	0.15056	-0.0144996
AT3G05290 PNC1	-0.286304	0.286881	0.0426443	0.0565835	0.201634	-0.168123	-0.251539	0.111031	0.124328	-0.152003	0.0285692	0.31034	-0.415037	0.0703893	0.15056
AT3G08580 AAC1	-0.286304	-0.556393	-0.621488	0.275007	0.0976108	-0.340075	0.286881	0.275007	-0.0439433	-0.184425	-0.473931	-0.358454	-0.0740006	-0.136062	-0.577767
AT3G20240	0.0285692	0.201634	-0.217591	0.0840643	0.137504	0.0565835	-0.136062	0.137504	-0.340075	0.298658	-0.168123	-1.39593	-0.168123	0.226509	-0.184425
AT3G21390	0.238787	0.275007	-0.234465	0.0143553	0.163499	-0.535332	-0.0588937	-0.120294	-0.251539	0.0143553	0.0426443	-0.168123	-0.0291463	-0.0740006	-0.104697
AT3G48850 PHT3;2	0.641546	0.176323	-1.32193	-0.415037	-0.0439433	-0.434403	0.298658	0.933573	0.137504	0.594549	-1	0.695994	-0.184425	0.0840643	0.400538
AT3G51870	0	0.189034	0.137504	0.0285692	0	0.739848	-0.0740006	0.0840643	-0.888969	-0.251539	-0.268817	-0.888969	-0.0144996	-0.0892673	0.15056
AT3G53940	0.137504	0.176323	-0.120294	-0.136062	0.704872	0.565597	-0.0892673	-0.0291463	0.226509	-0.888969	-0.713119	-1.25154	0.111031	0.632268	0.0976108
AT3G54110 UCP1	0	0.0143553	0.111031	-0.0588937	-0.168123	0.124328	-0.136062	-0.152003	0.0143553	-0.0144996	-0.0291463	-0.184425	0.0426443	-0.234465	0.0840643
AT3G55640	0.0426443	0.0426443	0.124328	0.189034	0	-0.217591	-0.104697	0.0703893	0.0565835	-0.0588937	-0.0439433	0.956057	0.111031	-0.0439433	-0.0740006
AT4G01100 ADNT1	-0.168123	0.0143553	-0.0892673	0.0426443	0	-0.0588937	0.0143553	0	-0.0740006	-0.136062	-0.0291463	-0.184425	-0.0588937	0.0703893	-0.136062
AT4G11440	1.7137	0.321928	0.201634	1.39506	-0.268817	0.594549	0.555816	-1.2863	-2.39593	1.07724	-0.0144996	0.189034	1.28096	-0.217591	-0.104697
AT4G15010	-0.862496	-0.200913	0.0565835	0.163499	0.367371	-0.0439433	-0.0144996	-0.0588937	-0.621488	-0.184425	0.0143553	-0.0439433	-0.0439433	0.238787	-0.395929
AT4G24570 DIC2	0.298658	0.604071	0.111031	-0.0144996	0.356144	0.505891	1.1635	1.12433	0.0703893	0.765535	0	-0.643856	0.0703893	0.516015	0.176323
AT4G26180 COAC2	1.0635	-0.358454	1.44361	1.60407	0.111031	0.669027	0.650765	0.641546	0.823749	1.0635	-0.862496	1.98185	1.61353	-0.234465	1.49057
AT4G27940 MTM1	0.111031	0.286881	-0.0892673	-0.104697	0.189034	0.163499	0.214125	0.0840643	0.137504	0.422233	0.678072	1.09085	0.0565835	-0.0291463	0.0565835
AT4G28390 AAC3	0.226509	0.367371	0.432959	-0.136062	0.124328	0.201634	-0.200913	-0.37707	0.613532	0.0840643	0.250962	0.111031	-0.268817	0.124328	0.214125
AT4G32400 TBT1	-0.104697	-0.0439433	0.464668	-0.200913	0.111031	0.250962	-0.0740006	0.0976108	0.0840643	-0.136062	-0.168123	-0.358454	0.0565835	0.0143553	-0.0588937
AT4G39460 SAMC1	-0.217591	-0.200913	0.0565835	-0.0144996	-0.0291463	0.0565835	0.111031	-0.120294	-0.184425	-0.152003	-0.286304	-0.168123	-0.0439433	0.0143553	0.0285692
AT5G01340 SFC1	0	-0.0588937	-0.200913	0.238787	0.238787	0.356144	0.0565835	-0.0291463	-0.340075	-0.168123	-0.321928	-1.02915	0.137504	-0.0740006	0.124328
AT5G01500 TAAC	0.0976108	0.0976108	0	0.0426443	0.137504	0.0426443	0	0.15056	-0.152003	0.0285692	0.0426443	-0.514573	0.0143553	0.124328	0.176323
AT5G07320 APC3	-0.120294	-0.358454	-0.251539	-0.104697	0.0143553	-0.251539	0.111031	0.0143553	-0.321928	-0.321928	-0.395929	-0.862496	-0.0892673	0.0426443	-0.168123
AT5G09470 DIC3	0.201634	0.263034	-0.666576	-0.0144996	0.0976108	0.565597	0.238787	0.124328	-0.0588937	-0.286304	-0.785875	0.871844	0.250962	0.0143553	0.31034
AT5G13490 AAC2	-0.268817	-0.0291463	0.0976108	0	0.226509	0.275007	-0.217591	0.15056	0.807355	-0.104697	-0.0740006	0.111031	-0.184425	0.263034	0.0976108
AT5G14040 PHT3;1	-0.152003	-0.136062	-0.217591	0.0565835	0.0840643	-0.0892673	-0.0588937	0.0840643	-0.0588937	-0.136062	-0.234465	-0.862496	-0.0291463	-0.0291463	-0.184425
AT5G15640	0.275007	0.201634	0.124328	0.238787	0.0703893	0.201634	0.201634	-0.0439433	0.0840643	0.31034	-0.0144996	0.238787	0.111031	-0.0439433	0.0976108
AT5G17400 ER-ANT1	0.443607	0.163499	-0.0740006	0.263034	0	-0.0291463	0.0976108	-0.152003	0.0426443	0.189034	-0.268817	0.124328	0.250962	-0.0892673	-0.120294
AT5G19760 DTC	-0.168123	-0.184425	-0.152003	-0.0291463	0.0285692	-0.0439433	0	0.0840643	0	-0.152003	-0.152003	-0.268817	0	-0.0588937	-0.184425
AT5G26200	0.0703893	-0.200913	0.0426443	0.0703893	0.298658	-0.666576	-0.168123	0	0.516015	0.765535	0.659925	-0.395929	-0.0588937	0.454176	-0.340075
AT5G27520 PNC2	-0.0740006	0.333424	0.0285692	0.344828	0.15056	0.0143553	0.0840643	-0.0291463	0.344828	0.163499	0.238787	1.25701	0.0703893	0.321928	-0.0144996
AT5G42130 MFL1	-0.184425	-0.104697	-0.0291463	-0.152003	0.189034	0.0143553	-0.200913	0.163499	-0.454032	-0.473931	-0.184425	-0.761213	-0.184425	0.0976108	-0.120294
AT5G46800 BOU	-0.321928	-0.217591	-0.217591	-0.184425	-0.0439433	-0.168123	0.0426443	0.111031	-0.268817	-0.321928	-0.251539	-0.234465	-0.168123	-0.286304	-0.200913
AT5G48970	0.0703893	0.137504	-0.168123	0.464668	0.475085	0.0143553	0.0976108	0.226509	0.0703893	0.214125	0	-0.915936	0.286881	0.226509	-0.251539
AT5G51050 APC2	0.111031	0	-0.395929	0.111031	-0.152003	-0.304006	0.0565835	-0.0588937	-0.0144996	0.31034	-0.152003	-0.120294	0.238787	-0.0291463	-0.0144996
AT5G56450 PM-ANT1	0.298658	0.475085	0.286881	0.201634	0.0426443	0.367371	0.111031	0.0565835	-0.0740006	0.111031	0.250962	0.176323	-0.0740006	0.545968	0.389567
AT5G58970 UCP2	0.0703893	0.400538	-0.0892673	0.0426443	0.31034	-0.104697	0.0143553	0.124328	-0.0740006	0.176323	0.286881	0.0565835	0.137504	0.163499	-0.0740006
AT5G61810 APC1	-0.120294	0.536053	-0.0439433	-0.286304	0.584963	-0.136062	-0.321928	0.31034	0.137504	-0.415037	1.18903	1.76129	-0.168123	0.536053	0.0285692
AT5G64970	0.275007	0.356144	0.137504	0.111031	0.0143553	-0.0144996	-0.0291463	-0.184425	0.124328	-0.37707	0.0426443	-0.268817	0.0703893	0.176323	0.15056
AT5G66380 FOLT1	-0.0439433	0.226509	0	0	0.0565835	0.214125	-0.0588937	-0.0291463	0	-0.0892673	0.124328	-0.0588937	-0.0291463	0.0426443	0.0565835
AT1G72820	-0.268817	-0.104697	0.0976108	-0.136062	0.226509	0.137504	-0.415037	0.0840643	0	0.0285692	0.389567	0.0426443	-0.251539	0	-0.104697
AT1G74240	0.545968	-0.184425	0.0426443	-0.415037	-0.0439433	0.275007	0.0703893	-0.0144996	0.0285692	0.0703893	0.111031	-0.761213	0.0426443	0.124328	0.263034
DEVELOPMENT (d)	seed	Seedling (early stage)	Seedling (late stage)	Vegetative Rosette early stage	Vegetative Rosette (mild stage)	Vegetative Rosette (late stage)	Transition to Flowering (early stage)	Transition to Flowering (mild stage)	Transition to Flowering (late stage)	Senescing Leaf
AT1G07025	-0.316027	-0.754814	-0.636117	-0.760812	-2.18658	-0.725188	0.140725	-0.721284	-1.30722	-1.05299
AT1G07030 MIT2	-0.838037	-2.48209	-2.58125	-2.50019	-2.3531	-2.3305	-2.60667	-2.4311	-2.3604	-1.91103
AT1G14140 UCP3	0.738495	1.10823	1.1418	1.18891	1.38075	1.34391	1.26425	1.20859	1.20005	0.474456
AT1G14560 COAC1	0.654092	-0.42471	-0.366925	-0.61074	-0.580512	-0.616396	-0.51815	-0.192303	-0.129589	0.50149
AT1G25380 NDT2	1.03128	-0.313268	-0.519822	-0.348323	-0.291181	-0.270264	-0.29705	-0.368517	-0.106779	-0.425758
AT1G34065 SAMC2	3.31145	2.57591	2.33272	2.8835	3.49263	3.62783	3.15067	3.09812	2.84552	1.14784
At1G80300 NTT1	2.50152	0.106476	0.405034	0.546722	0.700725	0.487768	-0.232957	-0.394812	-0.462908	1.18916
AT1G78180	0.807664	0.753401	0.430332	1.40179	1.7233	1.4619	0.747546	0.858105	0.750833	-0.842865
AT1G79900 BAC2	-1.58977	-2.00253	-2.31437	-2.17207	-2.81216	-2.72606	-3.32446	-2.16639	-2.24805	1.724
AT2G17270 PHT3;3	0.0448326	-0.304211	-0.305083	0.177475	0.342467	0.853165	-0.314271	-0.0657197	0.257907	0.434149
AT2G22500 DIC1	4.60506	9.15164	9.74857	7.07441	6.99758	7.17971	10.073	8.28785	8.58343	9.19739
AT2G26360	0.0312792	1.06568	1.62075	1.7338	1.73083	1.6588	1.93015	1.65567	1.90979	1.89126
AT2G30160 MIT1	0.117807	-0.804437	-1.17264	-0.927409	-0.431667	-0.691878	-0.883988	-1.0896	-1.20754	-1.64865
AT2G33820 BAC1	0.482475	-0.177775	-0.0853958	0.302149	0.597717	0.370221	0.0911842	0.00213364	0.129913	-0.53006
AT2G35800 SAMTL	-0.792011	0.0852724	-0.00456027	0.532795	0.468438	0.209619	-0.323145	-0.198286	-0.188502	-1.26671
AT2G37890	0.197047	-0.978182	-1.62678	-1.92852	-1.73544	-1.1193	-1.63886	-1.47075	-1.35669	-1.04418
AT2G39970 PXN	2.7149	0.352248	0.260212	0.0939127	0.375594	0.346405	0.0869214	0.253416	0.241445	1.47402
AT2G47490 NDT1	2.01592	3.0402	2.59261	3.17237	3.27959	3.07089	2.83159	3.549	3.52634	3.37139
AT3G05290 PNC1	0.229329	-2.29472	-2.15943	-2.57447	-2.37548	-2.12664	-2.15116	-2.34735	-2.20684	-0.727239
AT3G08580 AAC1	1.13082	2.18772	1.67787	2.60191	2.43412	2.55624	2.57305	2.52104	2.54968	1.76352
AT3G20240	1.9022	-0.24881	-0.491575	1.24384	1.30023	1.52376	0.301974	0.459069	0.498254	-0.465079
AT3G21390	0.0878233	0.884053	0.68704	1.15106	0.7507	0.460096	0.710065	1.07258	1.1129	0.489122
AT3G48850 PHT3;2	-0.618742	0.951706	0.344695	-0.225531	-1.38341	-0.29537	0.509014	-0.236569	0.776667	3.59854
AT3G51870	1.80253	0.247696	0.615347	0.473793	1.06694	1.07691	0.222639	-0.0489889	0.0656117	-0.548932
AT3G53940	-0.363645	-2.53779	-2.94872	-2.27758	-2.16419	-1.81321	-3.01083	-2.98259	-2.64052	-2.82069
AT3G54110 UCP1	3.01084	1.01083	0.842093	0.960962	1.07635	1.18617	1.08989	1.1125	1.07765	0.154168
AT3G55640	-0.622755	-1.306	-1.39311	-1.63883	-1.44479	-1.62103	-1.47845	-1.52137	-1.45024	-0.530107
AT4G01100 ADNT1	0.822756	-0.962033	-1.07111	-0.618894	-0.899845	-0.736909	-1.0189	-0.955248	-1.04698	-0.869178
AT4G11440	-0.376969	-0.61194	-0.579462	-1.21214	-0.87245	-0.544481	-0.672133	-0.579462	-0.475432	-1.24834
AT4G15010	-0.0193091	-1.12314	-0.79783	-0.94087	-0.561745	-0.484086	-1.09737	-0.841386	-0.70964	-0.308544
AT4G24570 DIC2	1.42247	5.45875	6.6862	2.43741	1.60437	1.79824	4.90828	1.45364	1.30071	3.82527
AT4G26180 COAC2	0.483584	0.255033	0.570466	0.214347	0.160998	0.130203	-0.0344735	0.233268	0.361342	0.637693
AT4G27940 MTM1	-1.7601	-2.00152	-2.06939	-1.98102	-1.69718	-1.71759	-2.2164	-2.10679	-2.05546	-1.75129
AT4G28390 AAC3	-2.97121	-2.84351	-2.7894	-5.42919	-5.58587	-4.95457	-3.34395	-2.80599	-3.0431	-1.30829
AT4G32400 TBT1	1.54485	0.233404	-0.288234	0.137902	0.211948	0.260226	-0.796995	-0.387437	-0.542589	-0.874752
AT4G39460 SAMC1	1.4548	1.28289	0.979298	2.03899	2.22717	2.09375	1.39781	1.40291	1.28726	-0.260052
AT5G01340 SFC1	0.187184	-1.97883	-2.70677	-1.5939	-1.1014	-0.803805	-1.51356	-1.5513	-1.75716	-2.00287
AT5G01500 TAAC	-1.5759	-3.28835	-3.68023	-2.48947	-2.15855	-2.05288	-3.06175	-3.00821	-3.16035	-3.70859
AT5G07320 APC3	-0.36999	-1.16077	-1.43725	-0.29344	-0.426942	-0.471586	-1.01376	-0.99523	-0.965902	-1.85057
AT5G09470 DIC3	-0.97904	1.48543	1.45238	0.573185	-0.0537713	-1.49957	1.74574	1.12948	1.39064	1.48417
AT5G13490 AAC2	3.5828	2.8406	2.1411	2.59888	2.18832	2.12571	1.34385	1.44258	1.48299	2.03815
AT5G14040 PHT3;1	3.70729	2.78873	2.24643	2.96502	2.88364	3.12268	2.95507	3.02605	3.11727	2.67507
AT5G15640	0.543436	0.2768	0.582266	0.337027	0.404403	0.506588	0.595372	0.49782	0.516543	0.840619
AT5G17400 ER-ANT1	-1.44571	-2.38139	-2.52272	-2.51813	-2.15274	-2.3386	-2.87064	-2.6883	-2.81828	-3.75878
AT5G19760 DTC	2.52708	2.31187	2.18585	3.03604	2.76638	2.66466	2.57364	2.76916	2.59903	1.81209
AT5G26200	4.33362	4.28853	3.37851	3.38975	3.37945	3.17643	3.48062	3.58006	3.31948	-2.11711
AT5G27520 PNC2	-0.0973935	-2.84654	-2.61675	-3.15036	-3.73241	-3.30083	-2.30879	-3.56857	-3.39865	-1.32736
AT5G42130 MFL1	0.690253	0.417635	-0.0206054	1.01914	0.902679	0.899758	0.424511	0.780163	0.733859	-1.04819
AT5G46800 BOU	1.26846	2.72076	2.4524	3.77995	3.55449	3.22146	2.98628	2.94303	2.68657	1.28054
AT5G48970	-1.23914	-1.26953	-0.633265	-1.29344	-0.950822	-0.92429	-1.36652	-1.41313	-1.2066	-1.38561
AT5G51050 APC2	1.93043	1.31819	0.517445	0.979491	1.29044	1.22533	1.33727	1.08963	1.22328	1.57615
AT5G56450 PM-ANT1	0.170015	-0.167812	0.0107006	0.298486	0.271379	0.188982	-0.221587	-0.160291	-0.12707	-0.548769
AT5G58970 UCP2	0.391071	-0.56787	-0.589014	-0.221247	-0.269847	-0.253357	-0.0244807	0.0620297	0.030028	-0.142475
AT5G61810 APC1	-0.317941	0.928519	1.12657	2.33939	2.15649	2.15745	1.86373	1.7982	1.78868	1.47857
AT5G64970	0.202585	-0.400525	-0.507146	-0.750651	-0.308	-0.509434	-0.336155	-0.11098	-0.217307	-0.28822
AT5G66380 FOLT1	1.29836	0.460117	0.3072	0.441791	0.543797	0.706147	0.582986	0.481497	0.52239	0.40524
AT1G72820	-0.635398	-1.05252	-0.718334	-1.28344	-1.05204	-0.964194	-1.26204	-1.10974	-1.12072	-1.13484
AT1G74240	0.0766618	-1.40942	-2.15684	-1.54135	-1.2309	-0.892314	-1.71627	-1.19308	-1.50633	-1.87622
TISSUE-SPECIFIC (e)	Cotyledon	Rosette Leaf 2	Rosette Leaf 4	Rosette Leaf 6	Rosette Leaf 8	Rosette Leaf 10	Hypocotyl	Cauline Leaf	Stem, 2nd Internode	1st Node	Shoot Apex, Inflorescence	Root	Flowers Stage 15, Pedicels	Flowers Stage 15, Sepals	Flowers Stage 15, Petals	Flowers Stage 15, Stamen	Flowers Stage 15, Carpels	Shoot Apex, Vegetative	Shoot Apex, Transition	Root	Mature Pollen	seed	Seeds Stage 3 w/ Siliques	Seeds Stage 4 w/ Siliques	Seeds Stage 5 w/ Siliques	Seeds Stage 6 w/o Siliques	Seeds Stage 7 w/o Siliques	Seeds Stage 8 w/o Siliques	Seeds Stage 9 w/o Siliques	Seeds Stage 10 w/o Siliques	Pollen, bicellular	Pollen, mature grain	Pollen, tricellular	Pollen, uninucleate microphore	Leaf	Flower	Root	Root	Root	Hypocotyl - xylem	Hypocotyl	pollen	pollen	pollen	pollen	ovary	stigma	Root Cortex + Endodermis, Stage 1	Root Cortex + Endodermis, Stage 2
AT1G07025	11.07	8.97	2.23	13.52	8.47	8.87	8.78	4.77	8.4	1.82	2.07	9.23	8.43	9.87	4.88	15.45	8.72	8.47	6.95	8.87	19.85	12.2	6.5	9.3	3.47	3.3	7.75	2.37	13.3	12.6	38.5	53	48.95	41.3	4.12	4.72	8.8	8.15	8.18	11.17	11.87	5.91	2.93	0.95	4.15	29.71	24.31	6.13	4.53
AT1G07030 MIT2	32.08	34.7	33.27	42.58	32.93	42.75	39.13	36.58	32.95	35.87	55.22	43.73	54.93	64.62	29.07	44.93	47.62	45.38	68.22	39.33	107.23	232.98	40.03	48.57	61.08	47.13	51.05	83.43	74.55	104.38	112.45	129.2	70.3	113.3	38.63	51.85	78.18	59.45	66.78	62.93	65.7	57.61	59.31	45.65	46.46	142.42	65.21	45.21	50.49
AT1G14140 UCP3	92.82	85.2	84.17	102.48	92.9	98.43	78.22	67.08	72.12	74.28	102.23	84.72	101.5	45.12	38.63	42.08	85.75	93.52	95.48	79.35	50.98	39.6	80.82	63.93	71.15	60.53	44.37	44.13	28.38	36.68	146	61	83.55	125.45	105.22	78.85	66.97	62.45	67.22	74.23	76.33	1.97	8.53	6.53	3.1	145.02	71.84	77.13	100.24
AT1G14560 COAC1	61.55	70.32	55.47	63.32	53.5	50.58	61.47	78.85	74.97	68.37	61.72	73.53	50.33	85.25	102.28	195.95	46.78	55.97	66.1	71.1	617	66.35	68.77	55.42	46.07	40.68	50.15	50.62	51.35	61.35	70.2	749.3	732.7	68	49.6	61.73	64.57	61.83	68.48	100.83	79.53	322.67	344.08	337.7	438.95	97.06	60.55	36.76	44.56
AT1G25380 NDT2	143.95	140.73	157.9	148.03	147.08	137.97	160.92	148.02	128.13	135.08	224.75	162.23	130.52	182.72	175.33	140.78	156.17	171.83	204.42	149.03	101.8	186.85	142.72	136.4	159.07	249.17	244.27	319.4	306.68	321.55	160.1	91	115.8	194.65	103.93	170.55	184.38	168.17	173.1	136.93	147.93	27.41	21.19	22.42	26.74	266.73	179.79	109.46	139.62
AT1G34065 SAMC2	37.53	27.57	28.72	36.63	43.98	58.18	75.45	24.97	41.47	73.08	128.57	84.92	80.48	15.68	15.02	18.57	108.38	126.5	142.6	87.4	33.65	7.46	60.13	36.27	34.97	32.75	32.85	18.65	26.2	25.1	204.25	64.1	43.35	234.2	51.12	109.1	58.98	43.83	44.22	50.43	57.6	7.29	10.25	1.56	4.82	299.61	125	76.76	53.6
At1G80300 NTT1	246.52	240.8	203.23	165.8	188.27	161.6	227.5	186.53	161.4	126.37	192.13	156.43	148.38	356.93	190.92	77.47	199.88	343.95	262.57	159.78	31.78	218.16	139.55	285.15	360.55	452.27	326.08	101.68	78.87	85.7	86.5	48	60.8	47.05	228.22	204.38	220.25	286.55	228.82	347.77	417.07	21.35	25.43	12.51	16.7	762.12	280.13	235.32	124.96
AT1G78180	96.32	59.2	65.32	72.08	79.98	110.37	62.73	64.87	50.53	51.87	136.98	35.25	126.9	34.05	27.58	26.68	83.25	130.53	135.27	29.97	29.9	60.05	110.78	69.32	82.47	107.78	79.15	60.37	53.97	64.92	61.9	55.8	58.5	64.6	164.22	135.6	35.77	37.03	39.4	39.37	34	7	5.16	0.55	6.14	245.28	117.28	43.03	30.17
AT1G79900 BAC2	2.43	23.93	7.95	16.67	6.05	10.75	7.65	23.95	27.02	13.22	12.68	5.05	12.87	207.8	197.27	178.9	13.07	3.68	12.62	12.78	180.8	57.1	52.5	21.97	41.7	53.6	73.27	55.25	84.15	77.82	119.7	352.7	369.45	81.85	7.9	19.65	12.42	14.88	20.88	53.17	33.9	50	71.01	81.3	60.18	85.43	68.83	15.31	19.9
AT2G17270 PHT3;3	23.35	28.15	29.2	29.07	22.68	27.37	49.35	52.15	48.97	35.63	104.25	55.65	43.08	64.07	63.18	37.05	90.43	90.52	106.73	52.5	55.77	40.87	54.62	47.38	44.03	43.55	38.72	40.12	38.52	58.37	134.3	96.5	86.95	107.25	29.2	97.3	52.08	63.63	65	84.7	68.63	11.55	7.72	8.83	7.7	171.82	128.56	57.39	30.65
AT2G22500 DIC1	1131.73	574.17	887.97	1070.33	1085.93	807.75	560.35	284.78	328.77	628.18	137.87	647.02	415.02	841.9	456.45	437.35	464.25	422.45	125.82	731.38	908.23	0.98	256.47	358.97	223.32	313.22	179.3	226.57	103.02	125.12	134.15	464.6	367.65	144.05	204.38	353.93	313.32	151.82	252.78	178.53	214.47	204.57	205.2	198.07	251.23	601.69	473.25	484.34	526.66
AT2G26360	21.17	19.77	20.25	28.08	18.08	19.62	41.75	18.37	47.13	52.42	32	104.7	26.38	12.37	16.6	25.87	32.63	21.93	29.13	88.72	39.13	7.3	51.07	20.23	15.15	17.73	19.22	22.35	22.52	28	60.75	29.9	42.6	71.3	26.08	18.23	50.42	43.93	46.13	24.3	27.53	0.31	0.99	9.43	5.67	47.18	33.63	27.18	55.58
AT2G30160 MIT1	61.2	52.98	65.92	68.58	65.97	83.4	67.53	56.1	57.68	57.45	81.88	101.73	87.08	41.93	49.48	57.5	67.78	90.42	78.8	108.43	124.92	155.61	68.45	60.88	52.93	45.73	32.42	34.32	50.47	46.03	102.7	134	88.5	91.65	78.52	85.47	72.57	72.75	68.08	56.03	73.37	71.33	57.37	41.56	69.94	157.02	89.87	113.47	87.52
AT2G33820 BAC1	69.4	63.57	69.45	68.08	83.47	96.45	73.07	85.88	69.37	76.57	109.85	67.12	106.2	36.52	36.03	32.85	88.57	101.33	120.93	73.3	27.27	81.08	83.33	60.97	56.92	60.98	54.83	61.23	47.92	66.55	115.75	52	31.35	130.8	94.5	115.63	42.53	53.45	53.08	96.37	90.33	2.26	5.54	1.51	0.49	145.46	67.51	68.87	36.98
AT2G35800 SAMTL	180.53	119.73	118.55	147.68	134.48	160.97	124.48	160.2	112.67	81.53	129.32	98.48	228.62	111.82	89.75	88.77	131.43	143.17	114.33	85.38	34.7	183.78	117.88	110.58	78.73	76.78	68.4	64.93	101.92	83.28	37.3	1.6	48.2	54.4	247.78	141.07	71.95	82.9	68.98	53.47	36.93	2.69	7.16	9.17	0.89	183.4	77.7	68.14	41.42
AT2G37890	20.88	17.25	18.4	23.02	16.77	18.28	33.52	20.52	19.57	19.37	37.25	44.75	22.48	25.23	19.6	24.65	36.67	39.4	41.88	36.88	21.93	63	26.18	20.18	19.73	21.5	19.08	22.45	30.67	44.57	116.8	57.2	36.15	149.3	19.08	32.77	31.85	40.58	50.97	59.17	46.33	1.29	1	10.82	9.99	94.54	55.55	50.8	26.81
AT2G39970 PXN	136.73	186.82	137.18	141.57	116.13	112.93	174.7	204.98	162.93	177.12	163.6	147.88	133.58	359.45	398.33	275.85	149.88	167.33	192	125.17	170.53	106.6	109.73	103.75	80.5	67.73	76	77.8	90.7	93.53	196	149.5	390.95	161.3	98.93	165.17	149.6	128.23	156.37	172.37	116.47	61.03	61.74	35.09	55.23	307.7	156.66	67.46	76.62
AT2G47490 NDT1	114.05	112.63	109.78	115.05	86.35	80.3	200.17	240.52	192.62	156.23	136.55	155.1	119.93	95.8	104.93	267.47	100.93	126.02	119.48	117.1	1681.95	14.42	136.02	114.87	95.45	148.77	157.12	114.07	105.63	62.1	60.75	1404.8	988.4	75.5	131.27	165.05	236.03	164.15	186.68	140.83	120.17	752.28	790.48	795.73	818.72	263.86	169.14	86.17	103.21
AT3G05290 PNC1	59.5	82.62	64.23	48.28	50.18	56.1	111.62	116.05	195.93	108.02	168.85	115.38	63.9	131.87	170.92	136	97.78	101.4	171.95	130.13	137.3	310.93	77.57	102.78	102.03	113.72	114.78	140.47	134.25	103.73	91.05	132.6	103.4	69.8	44.63	106.55	106.18	134.05	121.18	362.57	254.6	35.95	54.55	37.67	50.73	165.37	98.58	99.3	82.59
AT3G08580 AAC1	2708.17	2183.22	2492.77	2972.03	3251.97	3488.53	2896.08	2353.92	2455.62	2489.35	2611.75	3078.32	2945.68	2776.95	2185.23	2278.52	2582.12	3037.12	2671.8	2888.83	5478.43	536.52	2689.1	2268.27	2162.1	2355.62	1921.3	925.3	795.08	774.57	3774.2	8418.9	7165.55	3877.85	2633.58	2210.05	2800.68	2595.97	2622.85	1477.9	2354.97	1482.13	2056.08	2325.48	2324.38	4903.76	3150.11	4439.21	4849.52
AT3G20240	30.25	30.07	34.55	36.3	33.87	42.23	59.15	26.25	19.77	35.87	158.52	72.82	51.02	33.58	23.77	21.9	90.07	167.1	162.37	53.17	50.9	47.03	37.3	71.4	58.73	44.77	42.45	33.4	36.55	34.82	162.5	23.9	31.95	206.35	67.48	109.75	57.78	35.42	38.15	54.83	77.93	12.06	4.89	8.45	1.54	238.04	145.53	122.52	45.29
AT3G21390	186.25	120.93	135.65	133.43	108.05	95.73	124.83	163.5	128.98	154.32	139.45	124.28	148.08	165.13	111.38	94.18	114.38	108.5	121.25	112.7	68.5	72.97	144.63	94.27	84.77	88.08	96.32	87.18	110.28	81.02	237.2	86.5	142.8	202.05	160.37	137.52	91.93	95.02	86.72	163.6	115.63	10.02	18.32	10.76	17.25	246.23	158.37	46.31	49.54
AT3G48850 PHT3;2	21.13	24.07	20.68	20.98	11.23	10.82	17.62	43.65	12.05	7.97	10.47	16.05	12.23	369.1	24.38	19.22	6.25	10.1	6.42	9.37	46.73	15.34	8.75	11.97	16.1	19.62	23.75	16.6	19.07	24.78	46	39.3	63.65	53.5	5.8	5.15	72.5	34.58	64.75	18.9	23.2	3.78	4.02	7.22	0.53	42.63	36.57	10.64	11.93
AT3G51870	89.62	181.78	123.43	108.03	153.88	155.47	75	98.5	78.75	94.22	99.33	55.88	145.42	137.75	132.82	88.83	104.17	256.08	135.22	35.38	333.42	150.66	137.37	100.02	108.3	73.52	56.1	97.6	77.15	99.57	169.9	130.1	42.9	229.9	177.43	146.8	37.62	46.68	50.78	54.63	51.17	87.01	45.61	42.46	25.96	347.93	131.16	40.98	21.84
AT3G53940	18.88	15.15	15.8	16.93	14.72	16.8	41.87	16.58	15.32	17.27	90.18	47.62	20.43	16.75	10.88	9.88	50.75	68.82	82.28	35.58	18.67	163.06	38.53	34.98	39.33	49.07	62.18	68.97	98.33	93.93	149.25	60.1	6.5	174.35	23.98	63.8	32.2	43.45	39.05	23	25.13	1.2	0.86	3.25	1.92	165.27	97.61	107.74	32.8
AT3G54110 UCP1	376.78	312.9	337.33	390.58	432.63	437.73	761.2	261.3	348.88	493.83	429.48	625.08	464.3	479.7	455.82	491.82	488.05	581.72	495.03	552.97	919.65	178.49	485.78	390.75	377.05	287.97	292.22	144.02	115.48	99.68	372.3	389.1	473.2	370.55	305.83	472.37	718.17	477.82	490.52	298.93	432.63	185	222.18	231.43	212.3	383.55	249.88	367.9	351.52
AT3G55640	92.45	85.05	79.9	82.88	64.7	68.63	57.82	106.25	59.63	54.6	47.35	56.72	65.25	164.7	106.62	71.97	52.63	52.52	47.47	46.5	42.58	180.62	50.4	53.05	39.37	48.65	73.42	94.07	96.02	110.97	47.7	67.7	73.35	52.95	62.22	58.55	47.52	60.77	68.52	106.8	95.33	13.09	10.57	6.21	7.68	125.14	75.46	80.37	55.6
AT4G01100 ADNT1	381.1	292.63	272.07	284.82	311.32	271.7	367.45	260.8	235.12	257.6	335.38	538.78	299.78	323.7	301.97	256.03	335.13	440.38	380.22	475.47	628.75	599.26	272.95	286.35	290.08	240	223.77	157.12	162.15	170.67	407.55	308.5	206	471.45	355.27	342.48	680.22	424.67	459.03	378.33	409.93	160.04	143.9	118.57	141.5	650.8	348.8	732.73	590.83
AT4G11440	8.33	10.98	13.65	18.92	13.17	12.72	14.18	15.97	9.82	11.02	18.98	13.67	14.98	10.83	5.83	6.8	14.88	19.68	17.08	12.63	13.08	26.18	13.58	7.55	13.22	17.53	12.08	17.37	20.33	29.15	32.2	12.6	25	19.45	19.45	15.4	14.33	19.47	21.85	27.37	26.87	0.62	1.61	0.7	0.51	59.44	33.14	5.63	6.05
AT4G15010	41.75	56.27	64.63	60.8	46.65	67.2	49.85	92.83	50.35	43.58	75.97	55.05	68.95	95.68	59.13	51.05	80.02	66.77	70.37	52.35	10.5	107.56	44.7	40.82	34.95	32.2	24.38	25.8	13.6	38.05	50	8.5	7.25	34.8	50.15	62.8	64.7	75.98	98.48	117.4	95.33	9	10.51	1.45	7.21	87.9	61.73	93.11	64.18
AT4G24570 DIC2	1007.9	573.48	613.37	700.47	641.87	563.52	456.75	310.82	179.47	278.47	42.32	646.38	122.15	200.17	303.38	90.72	229.33	287.4	23.98	1176.5	280.3	14.52	49.47	227.42	127.13	123.62	36.53	521.97	54.7	361.65	67.5	23.7	20.1	53.1	261.72	24.12	30.97	141.28	93.57	204.87	52.23	6.79	1.78	0.79	9.44	86.92	48.11	1001.11	559.28
AT4G26180 COAC2	17.97	33.33	20.88	16.27	17.02	13.33	15	34.67	28.42	17.67	15.7	25	21.85	40.42	34.02	34.95	12.63	10.3	19.62	31.93	114.6	15.67	22.82	18.38	13.52	16.67	16.62	22.62	21.22	36.37	41.8	88.2	63.5	35.7	17.58	17.3	28.78	34.57	31.98	30.27	29.07	73.39	76.1	56.11	85.89	45.15	22.08	12.23	13.77
AT4G27940 MTM1	53.07	48.03	60.87	65.6	49.78	47.18	56.2	99.8	47.38	39.27	75.02	76.13	55	126.97	48.62	64.8	69.92	76.47	66.9	95.97	198.55	237.85	55.68	71.55	61.97	38.8	24.65	39.93	75.27	55.58	163.15	118.2	105.15	174.1	50.98	67.45	82.15	80.22	90.8	36.33	36.9	57.79	63.33	33.75	59.17	164.55	75.41	114.04	76.99
AT4G28390 AAC3	55	101.48	116.18	93.4	64.58	47.95	53.28	308.18	122.08	62.33	74.4	36.02	54.6	218.17	159.75	89.83	74.08	23.53	50.78	46.5	28.28	858.3	55.45	171.2	271.87	402.02	449.28	229.3	216.65	266.2	78.45	47.2	57.65	83.2	72.1	130.62	110.6	285.93	212.85	295.07	209.8	5.45	4.38	4.3	5.75	140.99	109.09	51.41	25.67
AT4G32400 TBT1	67.88	68.27	64.93	73.15	62.87	93.95	146.98	49.8	66.95	89.2	137.37	175.52	93.97	75.15	80.68	66.42	107.03	192.5	170.17	134.7	22.57	101.99	86.37	101.63	84.27	82.4	68.7	65.72	51.62	72.57	231.35	17.2	29.6	256.35	79.52	118.45	182.93	116.23	140.43	70.33	116.43	0.38	0.67	1.66	1.35	298.94	136.51	316.77	181.45
AT4G39460 SAMC1	214.33	143.2	188.22	250.63	347.53	403.47	209.52	115.65	150.63	187.62	353.63	214.3	449.27	82.88	97.37	83.97	311.42	366.53	326.47	140.68	64.93	117.92	320.8	240.48	238.15	215.17	173.63	78.47	78.05	72.75	258.15	120.7	91.5	332.7	438.03	343.77	151.05	181.63	200.37	214.43	225.6	11.45	7.28	8.21	2.19	621.42	330.95	175.16	126.35
AT5G01340 SFC1	40.32	37.8	29.88	33.22	34.32	38.07	75.25	44.38	40.45	64.95	54.15	136.32	53.07	130.45	26.63	42.73	60.27	116.3	87.25	124.57	170.85	135.99	81.42	138.95	155.45	177.72	133	45.78	32.68	37.8	300.35	154.3	123	288.7	20.3	65.82	146.25	80.68	78.9	63.67	201.37	70.83	62.39	41.04	54.25	101.18	48.08	244.42	219.33
AT5G01500 TAAC	83.12	57.15	76.35	88.4	82.73	81.02	210	58.87	53.13	197.4	196.3	178.02	93.5	68.48	110.63	37.97	109.02	217.25	217.33	110.87	87.62	750.82	75.25	92.95	151.22	270.25	356.47	644.7	754.8	731.88	292.5	107.7	92.7	266.55	74.83	186	158.52	79.32	91.45	47.1	103.27	14.24	18	4.93	12.58	302.6	106.09	225.84	138.55
AT5G07320 APC3	66.4	49.32	57.12	65.35	63.13	61.8	68.53	45.27	65.42	89.12	128.38	69.98	79.52	42.78	36.23	42.45	82.53	95.5	117.85	55.2	158.73	135.89	87.37	71.12	70.12	99.08	112.7	108.73	137.15	137.92	191.6	103.1	127.85	196.9	83.42	113.93	69.3	53.42	61.9	45.27	61.17	50.39	43.18	31.16	39.29	266.89	137.31	136.47	110.16
AT5G09470 DIC3	18.8	31.22	25.93	28.92	25.82	17.37	1.98	12.13	7.52	10.6	13.02	5.5	5.32	55.85	9.1	8.2	3.83	5.15	15.22	8.62	13.42	4.1	13.27	8.13	5.83	1.28	2.27	3.35	6.45	3.83	2.6	16.8	7.3	2.5	8.37	13.53	10.48	9.42	12.5	7.13	2.3	11.43	16.32	10.72	18.77	16.91	9.88	0.31	1.15
AT5G13490 AAC2	185.9	145.43	104.67	92.42	127.65	142.82	232.43	116.73	46.8	67.6	503.62	431.68	183.68	657.77	258.58	333.6	435.75	325.97	361.35	383.73	1994.82	45.72	248.43	347.27	339.82	177.4	114.12	82.63	73.15	92.07	959.55	1710.9	3876.55	817.55	159.15	425.2	368.3	273.42	311.87	52.87	116.37	355.43	449.36	495.95	538.37	935.47	437.78	611.02	488.9
AT5G14040 PHT3;1	871.87	684.27	755.55	795	909.03	930.32	1123.25	808.17	818.38	924.35	1035.17	1391.6	926.33	911.82	769.27	811.65	989.72	1295.65	1057.55	1168.5	1470.72	118.39	894.27	822.22	769.05	646.65	482.23	183.57	162.47	156.48	1121.95	1948.6	2093.65	1036.35	619.8	996.25	1480.8	825.32	944.65	493.83	762.4	563.7	589.66	581.89	594.4	2241.7	1429.56	1283.08	1850.9
AT5G15640	120.05	107.32	124.5	136.65	127.05	142.1	99.38	110.08	70.83	89.28	111	148.52	133.17	205.62	138.68	134.03	97.48	137.05	116.02	122.55	258.78	73.19	87.7	95.93	76.77	66.4	81.4	65.92	84.45	88.93	231.7	240.1	283.55	185.25	97.23	103.1	194.07	117.33	123.42	71.63	55.3	61.69	69.24	65.28	66.65	226.26	129.15	101.96	93.84
AT5G17400 ER-ANT1	73.25	65.25	62.93	75.17	70.75	74.65	68.18	71.22	72.42	62.2	98.32	98.27	97.68	71.83	92.57	649.52	93.92	69.28	100.08	102.75	6764.23	469.04	134.75	65.63	74.35	95.88	76.42	127.6	70.72	100.53	86.45	3840.5	1127.9	64.6	76.23	82.55	79.85	90.13	75.92	42.63	55.67	2608.6	2401.02	2225.35	2253.04	126.55	72.11	74.49	55.5
AT5G19760 DTC	1634.28	982.35	1297.45	1483.67	1508.87	1587.15	1340.85	1259.05	1637.95	1492.22	1411.83	1579.33	2146.8	2104.87	1590.62	1513.33	1785.13	1493.88	1231.48	1630.12	2009.42	237.42	1360.08	1209.9	1179.8	784.05	639.97	213.65	182.1	169.15	2860.15	2362.1	2758.9	2427.5	1437.32	1285.33	1833.43	1253.72	1292.35	840.03	1078.67	446.9	543.33	541.38	584.36	2972.01	2053.17	2273.26	3130.84
AT5G26200	38.47	13.95	50.8	47.15	41.02	31.7	11.07	12.37	3.77	29.48	10.08	45.08	32.82	1.35	0.78	0.82	2.55	1.95	20.72	25.55	3.82	2.95	14.68	8	13.62	1.08	0.9	1.73	7.05	1.42	1.6	2.3	4.25	2.15	46.33	8.4	14.95	0.9	1.2	0.93	0.77	0.47	0.39	1.09	0.53	12.69	5.34	61.45	10.78
AT5G27520 PNC2	104.03	124.92	122.83	92.2	62.38	53.47	87.33	82.17	68.32	82.83	63.22	120.83	48.75	310.67	230.45	461.43	89.22	67.82	62.5	119.75	408.02	484.07	59.83	67.63	84.58	74.88	100.22	244.98	278.83	276.38	245.3	748.8	644.3	187.6	30.75	78.62	131.1	106.38	135.97	123.77	112.83	168.37	159.88	128.71	125.05	184.53	122.63	107.87	155.4
AT5G42130 MFL1	95.62	65.43	77.22	101.35	140.4	156.47	65.02	82.12	61.47	70.1	129.95	41.55	139	38.17	31.02	40.55	103.25	114.7	129.53	51.43	36.63	84.62	115.53	101.05	98.32	88.27	38.92	41.62	37.03	43.78	85	45	31.4	97.1	112.82	115.03	51.97	40.13	49.95	53.73	53.87	2.3	6.65	12.78	6.86	242.2	126.25	61.26	43.77
AT5G46800 BOU	695.22	471.35	620.83	710.02	889.25	866.5	284.02	527.3	427.95	446.6	321.92	272.63	876.72	315.38	136.63	112.57	378.28	412.95	304.32	285.17	196.48	80.97	604.52	374.68	269.27	79.13	48.45	35.82	26.1	27.9	232.65	315.5	248.2	175.55	637.43	399.33	284.8	213.4	194.2	158.47	152.1	55.07	56.27	58.48	51.94	430.98	157	203.64	215.87
AT5G48970	76.85	102.68	121.75	92.67	93.63	85.58	87.5	73.23	70.4	130.73	73.5	118.53	62.07	85.22	70	145.78	65.58	66.2	66.83	85.33	706.33	168.71	53.62	69.63	54.38	49.38	62.77	106.72	103.9	133.27	60.1	709.4	276.4	96.05	51.82	60.63	56.67	73.97	58.18	109.77	122.57	290.67	290.19	316.29	309.87	179.33	106.14	70.88	51.65
AT5G51050 APC2	73.47	58.58	58.72	63.28	56.2	66.28	54.18	65.82	66.7	73.37	97.4	51.85	72.4	89.67	80.08	80.37	89.33	69.27	99.38	56.08	103.4	30.11	93.58	84.6	73.98	65.37	62.5	35.78	29.43	29.5	165.4	110.4	191.5	137	63.1	102.18	82.95	53.35	101.77	110.87	86.83	35.58	37.54	22.48	28.8	210.1	135.62	64.99	80.2
AT5G56450 PM-ANT1	53.75	40.88	46.03	48.47	41.03	47.95	52.28	43.42	56.37	65.85	66.17	55.2	62.68	41.43	49.02	65.82	50.03	68	62.28	49.03	325.17	53.73	56.72	49.45	57.45	52.95	51.97	52.4	38.73	56.05	145.8	444.8	256.4	128.3	76.8	76.85	47.03	42.25	47.93	63.7	62.97	102.54	103.97	82.29	78.85	181.44	93.68	42.96	39.2
AT5G58970 UCP2	93.2	93.18	91.77	87.85	96.98	89.37	121.8	111.48	259.27	230.28	116.6	106.5	140	73.4	179.68	102.6	139.12	99.9	119.22	93.5	26.95	106.98	158.13	211.58	168.22	95.13	73.78	43.9	43.92	56.45	159.2	18.3	84.8	113.3	94.47	131.63	90.2	56.47	65.32	69.27	94.93	6.7	3.9	1.24	0.41	167.1	126.26	69.83	87.99
AT5G61810 APC1	74.6	104.83	113.5	96.57	89.65	85.82	70.08	60.45	66.43	92.37	138.02	49.8	91.9	65.72	80.65	83.68	98.82	96.2	119.2	40.78	82.32	27.1	101.42	78.33	74.25	38.9	55.78	29.6	41.47	38.13	89.45	122.5	147.7	76.6	100.72	144.62	63.37	49.07	66.43	42.73	45.97	49.9	38.69	31.51	38.05	256.66	123.66	28.6	32.85
AT5G64970	34.37	30.78	33.03	34.95	31.2	39.77	52.62	37.67	35.65	40.37	59.75	47.15	49.52	36.15	29.7	29.07	50.93	57.08	71.05	46.82	45.17	44.84	49.5	35.58	41.75	61.2	58	52.1	55.98	61.43	118.65	54.6	44.85	114.7	30.85	66.98	56.6	43.05	56.72	54.87	52.6	2.69	6	6.02	4.22	125.81	67.56	55.71	53.96
AT5G66380 FOLT1	82.53	73.57	77.8	76.62	78.72	73.08	76.88	90.53	78.4	61.18	91.58	105.15	79.68	57.25	42.2	30.28	85.9	79.47	90.97	94	39.85	53.56	78.27	52.63	41.75	47.65	40.12	42.25	35.55	37.68	114.3	83.4	44.1	110.2	69	71.58	85.48	97.53	94.53	94.3	108.1	4.47	1.91	7.87	1.43	141.06	72.94	77.69	64.38
AT1G72820	135.15	134.4	151.53	114.8	113.9	127.68	167.27	212.08	296.22	194	208.95	257.48	183.97	69.88	165.53	129.97	194.27	197.78	226.97	281.08	53.77	372.87	173.03	125.45	136.23	185.38	142.73	121.23	166.48	130.25	208.85	77	147.4	190.2	179.52	182.47	121.93	174.73	130.15	262.97	204.5	3.5	5.75	1.16	6.57	375.74	167.26	95.11	52.16
AT1G74240	33.18	34.68	34.82	38.88	33.63	40.63	46.45	26.73	19.97	30.72	114.02	76.45	33.93	46.37	35.63	22.58	77.67	81.12	98.6	46.2	61.12	104.26	48.23	45.75	42.28	30.08	29.38	11.25	26.2	24.58	352.2	54.6	78.45	310.3	33.53	96.23	55.8	33	37.32	31.03	45.03	10.45	17.28	9.96	14.53	170.11	139.69	97.39	64.05
[truncated: 19 more columns]
